# Supplementary material for: ACVR1B rs2854464 Is Associated with Sprint/Power Athletic Status in a Large Cohort of Europeans but Not Brazilians
Source: PLoS One. 2016 Jun 2;11(6):e0156316. doi: 10.1371/journal.pone.0156316 (PMC4890799; doi:10.1371/journal.pone.0156316)
Supplement: S1 Table — (XLSX) [file pone.0156316.s002.xlsx]

## Sheet: Feuil1
Data origin	ID	Status	Sex	Age	Ethnicity	Discipline	Type	Level	ACVR1B
Brasilian	C1	Control	M	25	white	NA	NA	NA	GA
Brasilian	C2	Control	M	23	white	NA	NA	NA	GG
Brasilian	C3	Control	M	23	white	NA	NA	NA	AA
Brasilian	C4	Control	M	24	white	NA	NA	NA	GG
Brasilian	C5	Control	M	39	white	NA	NA	NA	GA
Brasilian	C6	Control	M	27	white	NA	NA	NA	AA
Brasilian	C7	Control	W	30	white	NA	NA	NA	GA
Brasilian	C8	Control	W	32	white	NA	NA	NA	AA
Brasilian	C9	Control	W	34	white	NA	NA	NA	AA
Brasilian	C10	Control	W	28	brown	NA	NA	NA	AA
Brasilian	C11	Control	M	26	brown	NA	NA	NA	GA
Brasilian	C12	Control	W	44	white	NA	NA	NA	AA
Brasilian	C13	Control	W	28	white	NA	NA	NA	AA
Brasilian	C14	Control	W	28	white	NA	NA	NA	GA
Brasilian	C15	Control	W	26	white	NA	NA	NA	AA
Brasilian	C16	Control	W	60	white	NA	NA	NA	AA
Brasilian	C17	Control	W	40	black	NA	NA	NA	GA
Brasilian	C18	Control	W	27	white	NA	NA	NA	AA
Brasilian	C19	Control	W	44	white	NA	NA	NA	GA
Brasilian	C20	Control	W	36	white	NA	NA	NA	AA
Brasilian	C21	Control	M	28	white	NA	NA	NA	AA
Brasilian	C22	Control	M	28	white	NA	NA	NA	AA
Brasilian	C23	Control	M	25	white	NA	NA	NA	AA
Brasilian	C24	Control	M	28	white	NA	NA	NA	GA
Brasilian	C25	Control	W	35	white	NA	NA	NA	GG
Brasilian	C26	Control	M	26	white	NA	NA	NA	GA
Brasilian	C27	Control	M	31	white	NA	NA	NA	AA
Brasilian	C28	Control	W	NA	brown	NA	NA	NA	GA
Brasilian	C29	Control	W	24	white	NA	NA	NA	GA
Brasilian	C30	Control	W	30	white	NA	NA	NA	GA
Brasilian	C31	Control	M	67	white	NA	NA	NA	AA
Brasilian	C32	Control	W	25	white	NA	NA	NA	AA
Brasilian	C33	Control	W	26	white	NA	NA	NA	GA
Brasilian	C34	Control	W	28	white	NA	NA	NA	GG
Brasilian	C35	Control	M	55	brown	NA	NA	NA	AA
Brasilian	C36	Control	M	48	white	NA	NA	NA	GA
Brasilian	C37	Control	M	59	white	NA	NA	NA	GA
Brasilian	C38	Control	W	33	white	NA	NA	NA	GG
Brasilian	C39	Control	M	44	brown	NA	NA	NA	GA
Brasilian	C40	Control	M	31	black	NA	NA	NA	GG
Brasilian	C41	Control	W	28	white	NA	NA	NA	AA
Brasilian	C42	Control	M	26	white	NA	NA	NA	GA
Brasilian	C43	Control	W	22	white	NA	NA	NA	AA
Brasilian	C44	Control	W	34	black	NA	NA	NA	GA
Brasilian	C45	Control	W	29	white	NA	NA	NA	GA
Brasilian	C46	Control	W	36	black	NA	NA	NA	GA
Brasilian	C47	Control	W	33	white	NA	NA	NA	GG
Brasilian	C48	Control	W	52	white	NA	NA	NA	GA
Brasilian	C49	Control	W	35	white	NA	NA	NA	GG
Brasilian	C50	Control	W	44	white	NA	NA	NA	AA
Brasilian	C51	Control	W	36	white	NA	NA	NA	GA
Brasilian	C52	Control	W	34	white	NA	NA	NA	AA
Brasilian	C53	Control	W	27	white	NA	NA	NA	GA
Brasilian	C54	Control	W	34	white	NA	NA	NA	AA
Brasilian	C55	Control	W	32	white	NA	NA	NA	GG
Brasilian	C56	Control	W	30	white	NA	NA	NA	GA
Brasilian	C57	Control	W	33	white	NA	NA	NA	GA
Brasilian	C58	Control	W	29	white	NA	NA	NA	GA
Brasilian	C59	Control	W	34	white	NA	NA	NA	AA
Brasilian	C60	Control	W	35	black	NA	NA	NA	AA
Brasilian	C61	Control	W	33	white	NA	NA	NA	AA
Brasilian	C62	Control	W	29	black	NA	NA	NA	GA
Brasilian	C63	Control	M	22	white	NA	NA	NA	AA
Brasilian	C64	Control	M	23	white	NA	NA	NA	AA
Brasilian	C65	Control	W	34	black	NA	NA	NA	GG
Brasilian	C66	Control	M	NA	white	NA	NA	NA	AA
Brasilian	C67	Control	W	31	black	NA	NA	NA	GA
Brasilian	C68	Control	M	44	white	NA	NA	NA	AA
Brasilian	C69	Control	M	26	white	NA	NA	NA	AA
Brasilian	C70	Control	M	27	brown	NA	NA	NA	GA
Brasilian	C71	Control	W	29	white	NA	NA	NA	AA
Brasilian	C72	Control	M	31	white	NA	NA	NA	AA
Brasilian	C73	Control	W	43	white	NA	NA	NA	AA
Brasilian	C74	Control	M	22	white	NA	NA	NA	AA
Brasilian	C75	Control	M	NA	black	NA	NA	NA	GA
Brasilian	C76	Control	W	22	white	NA	NA	NA	GG
Brasilian	C77	Control	M	30	black	NA	NA	NA	AA
Brasilian	C78	Control	M	25	white	NA	NA	NA	GG
Brasilian	C79	Control	W	22	brown	NA	NA	NA	GA
Brasilian	C80	Control	M	23	black	NA	NA	NA	GG
Brasilian	C81	Control	W	24	white	NA	NA	NA	AA
Brasilian	C82	Control	W	27	white	NA	NA	NA	GA
Brasilian	C83	Control	W	30	white	NA	NA	NA	AA
Brasilian	C84	Control	W	32	white	NA	NA	NA	GG
Brasilian	C85	Control	M	25	white	NA	NA	NA	GA
Brasilian	C86	Control	M	22	white	NA	NA	NA	AA
Brasilian	C87	Control	W	24	white	NA	NA	NA	AA
Brasilian	C88	Control	W	29	brown	NA	NA	NA	GA
Brasilian	C89	Control	M	26	white	NA	NA	NA	AA
Brasilian	C90	Control	M	23	brown	NA	NA	NA	GA
Brasilian	C91	Control	M	31	white	NA	NA	NA	GG
Brasilian	C92	Control	M	31	white	NA	NA	NA	AA
Brasilian	C93	Control	M	23	white	NA	NA	NA	GA
Brasilian	C94	Control	M	30	white	NA	NA	NA	GA
Brasilian	C95	Control	W	28	brown	NA	NA	NA	AA
Brasilian	C96	Control	M	27	brown	NA	NA	NA	GA
Brasilian	C97	Control	M	24	white	NA	NA	NA	GA
Brasilian	C98	Control	M	27	white	NA	NA	NA	GA
Brasilian	C99	Control	M	23	white	NA	NA	NA	GA
Brasilian	C100	Control	M	28	white	NA	NA	NA	AA
Brasilian	C101	Control	M	23	white	NA	NA	NA	GA
Brasilian	C102	Control	M	26	white	NA	NA	NA	AA
Brasilian	C103	Control	M	25	white	NA	NA	NA	GA
Brasilian	C104	Control	M	24	brown	NA	NA	NA	GA
Brasilian	C105	Control	M	26	white	NA	NA	NA	GG
Brasilian	C106	Control	M	24	white	NA	NA	NA	AA
Brasilian	C107	Control	M	22	white	NA	NA	NA	AA
Brasilian	C108	Control	M	23	white	NA	NA	NA	GA
Brasilian	C109	Control	M	23	white	NA	NA	NA	AA
Brasilian	C110	Control	M	24	white	NA	NA	NA	GA
Brasilian	C111	Control	M	35	black	NA	NA	NA	GA
Brasilian	C112	Control	M	42	black	NA	NA	NA	GA
Brasilian	C113	Control	M	43	white	NA	NA	NA	AA
Brasilian	C114	Control	W	21	brown	NA	NA	NA	GA
Brasilian	C115	Control	M	32	brown	NA	NA	NA	GA
Brasilian	C116	Control	M	36	brown	NA	NA	NA	GG
Brasilian	C117	Control	M	28	white	NA	NA	NA	GG
Brasilian	C118	Control	M	26	white	NA	NA	NA	AA
Brasilian	C119	Control	M	27	white	NA	NA	NA	AA
Brasilian	C120	Control	W	NA	brown	NA	NA	NA	GA
Brasilian	C121	Control	M	25	white	NA	NA	NA	AA
Brasilian	C122	Control	W	22	brown	NA	NA	NA	GG
Brasilian	C123	Control	M	24	white	NA	NA	NA	AA
Brasilian	C124	Control	M	22	brown	NA	NA	NA	AA
Brasilian	C125	Control	W	22	black	NA	NA	NA	GA
Brasilian	C126	Control	M	23	white	NA	NA	NA	AA
Brasilian	C127	Control	M	24	white	NA	NA	NA	AA
Brasilian	C128	Control	M	24	white	NA	NA	NA	GA
Brasilian	C129	Control	M	NA	white	NA	NA	NA	AA
Brasilian	C130	Control	W	26	black	NA	NA	NA	AA
Brasilian	C131	Control	M	29	white	NA	NA	NA	AA
Brasilian	C132	Control	M	22	white	NA	NA	NA	GA
Brasilian	C133	Control	M	23	white	NA	NA	NA	AA
Brasilian	C134	Control	M	NA	white	NA	NA	NA	GA
Brasilian	C135	Control	M	25	white	NA	NA	NA	AA
Brasilian	C136	Control	M	25	brown	NA	NA	NA	AA
Brasilian	C137	Control	M	23	white	NA	NA	NA	GA
Brasilian	C138	Control	M	31	white	NA	NA	NA	AA
Brasilian	C139	Control	W	32	brown	NA	NA	NA	AA
Brasilian	C140	Control	M	31	white	NA	NA	NA	AA
Brasilian	C141	Control	M	25	white	NA	NA	NA	GA
Brasilian	C142	Control	M	28	white	NA	NA	NA	AA
Brasilian	C143	Control	W	33	brown	NA	NA	NA	GA
Brasilian	C144	Control	M	23	white	NA	NA	NA	GG
Brasilian	C145	Control	M	26	white	NA	NA	NA	GA
Brasilian	C146	Control	M	42	white	NA	NA	NA	AA
Brasilian	C147	Control	M	23	white	NA	NA	NA	AA
Brasilian	C148	Control	M	23	white	NA	NA	NA	AA
Brasilian	C149	Control	M	34	brown	NA	NA	NA	GA
Brasilian	C150	Control	M	32	white	NA	NA	NA	AA
Brasilian	C151	Control	M	32	white	NA	NA	NA	GA
Brasilian	C152	Control	M	23	white	NA	NA	NA	GA
Brasilian	C153	Control	M	25	white	NA	NA	NA	AA
Brasilian	C154	Control	M	29	white	NA	NA	NA	AA
Brasilian	C155	Control	M	26	white	NA	NA	NA	AA
Brasilian	C156	Control	W	29	brown	NA	NA	NA	AA
Brasilian	C157	Control	M	31	brown	NA	NA	NA	AA
Brasilian	C158	Control	M	33	white	NA	NA	NA	GA
Brasilian	C159	Control	M	34	white	NA	NA	NA	GA
Brasilian	C160	Control	M	32	white	NA	NA	NA	GG
Brasilian	C161	Control	M	37	brown	NA	NA	NA	GG
Brasilian	C162	Control	W	28	black	NA	NA	NA	GA
Brasilian	C163	Control	M	28	brown	NA	NA	NA	GA
Brasilian	C164	Control	M	32	black	NA	NA	NA	AA
Brasilian	C165	Control	M	22	brown	NA	NA	NA	AA
Brasilian	C166	Control	M	29	black	NA	NA	NA	GA
Brasilian	C167	Control	M	22	brown	NA	NA	NA	GA
Brasilian	C168	Control	M	29	black	NA	NA	NA	AA
Brasilian	C169	Control	M	29	black	NA	NA	NA	AA
Brasilian	C170	Control	M	30	brown	NA	NA	NA	AA
Brasilian	C171	Control	M	41	brown	NA	NA	NA	AA
Brasilian	C172	Control	M	27	brown	NA	NA	NA	AA
Brasilian	C173	Control	W	50	black	NA	NA	NA	GA
Brasilian	C174	Control	W	31	brown	NA	NA	NA	GG
Brasilian	C175	Control	W	33	black	NA	NA	NA	GA
Brasilian	C176	Control	W	28	brown	NA	NA	NA	AA
Brasilian	C177	Control	W	33	black	NA	NA	NA	GA
Brasilian	C178	Control	M	57	black	NA	NA	NA	GA
Brasilian	C179	Control	M	21	brown	NA	NA	NA	GA
Brasilian	C180	Control	W	32	brown	NA	NA	NA	GG
Brasilian	C181	Control	W	25	brown	NA	NA	NA	GG
Brasilian	C182	Control	M	27	brown	NA	NA	NA	GA
Brasilian	C183	Control	M	55	brown	NA	NA	NA	GG
Brasilian	C184	Control	W	29	black	NA	NA	NA	AA
Brasilian	C185	Control	M	25	brown	NA	NA	NA	GA
Brasilian	C186	Control	M	18	brown	NA	NA	NA	GA
Brasilian	C187	Control	M	24	brown	NA	NA	NA	AA
Brasilian	C188	Control	M	23	black	NA	NA	NA	GA
Brasilian	C189	Control	M	46	black	NA	NA	NA	GA
Brasilian	C190	Control	W	27	brown	NA	NA	NA	GG
Brasilian	C191	Control	M	27	brown	NA	NA	NA	GA
Brasilian	C192	Control	M	23	brown	NA	NA	NA	GA
Brasilian	C193	Control	W	21	brown	NA	NA	NA	GA
Brasilian	C194	Control	M	21	brown	NA	NA	NA	GG
Brasilian	C195	Control	M	34	black	NA	NA	NA	AA
Brasilian	C196	Control	M	36	black	NA	NA	NA	AA
Brasilian	C197	Control	M	32	black	NA	NA	NA	GA
Brasilian	C198	Control	W	49	black	NA	NA	NA	GA
Brasilian	C199	Control	M	24	brown	NA	NA	NA	GA
Brasilian	C200	Control	W	24	brown	NA	NA	NA	AA
Brasilian	C201	Control	W	25	brown	NA	NA	NA	GA
Brasilian	C202	Control	W	21	brown	NA	NA	NA	GG
Brasilian	C203	Control	W	22	brown	NA	NA	NA	AA
Brasilian	C204	Control	M	44	brown	NA	NA	NA	GA
Brasilian	C205	Control	M	25	brown	NA	NA	NA	GA
Brasilian	C206	Control	M	21	brown	NA	NA	NA	AA
Brasilian	C207	Control	W	34	brown	NA	NA	NA	GA
Brasilian	C208	Control	M	22	black	NA	NA	NA	AA
Brasilian	C209	Control	M	28	brown	NA	NA	NA	AA
Brasilian	C210	Control	W	39	black	NA	NA	NA	AA
Brasilian	C211	Control	M	37	brown	NA	NA	NA	GA
Brasilian	C212	Control	M	29	black	NA	NA	NA	GA
Brasilian	C213	Control	M	33	brown	NA	NA	NA	AA
Brasilian	C214	Control	M	40	brown	NA	NA	NA	AA
Brasilian	C215	Control	M	31	black	NA	NA	NA	AA
Brasilian	C216	Control	M	29	black	NA	NA	NA	AA
Brasilian	C217	Control	W	43	brown	NA	NA	NA	GA
Brasilian	C218	Control	W	24	brown	NA	NA	NA	AA
Brasilian	C219	Control	W	42	black	NA	NA	NA	AA
Brasilian	C220	Control	W	28	brown	NA	NA	NA	GG
Brasilian	C221	Control	M	NA	brown	NA	NA	NA	AA
Brasilian	C222	Control	M	NA	brown	NA	NA	NA	AA
Brasilian	C223	Control	M	NA	black	NA	NA	NA	GA
Brasilian	C224	Control	M	NA	brown	NA	NA	NA	GA
Brasilian	C225	Control	M	NA	brown	NA	NA	NA	AA
Brasilian	C226	Control	M	NA	brown	NA	NA	NA	AA
Brasilian	C227	Control	M	28	brown	NA	NA	NA	GG
Brasilian	C228	Control	M	21	brown	NA	NA	NA	GA
Brasilian	C229	Control	M	21	brown	NA	NA	NA	GA
Brasilian	C230	Control	M	27	brown	NA	NA	NA	GG
Brasilian	C231	Control	M	21	brown	NA	NA	NA	GA
Brasilian	C232	Control	M	21	black	NA	NA	NA	GA
Brasilian	C233	Control	M	35	brown	NA	NA	NA	GA
Brasilian	C234	Control	M	21	black	NA	NA	NA	GA
Brasilian	C235	Control	M	30	brown	NA	NA	NA	AA
Brasilian	C236	Control	M	25	black	NA	NA	NA	AA
Brasilian	C237	Control	M	27	brown	NA	NA	NA	AA
Brasilian	C238	Control	M	32	brown	NA	NA	NA	GA
Brasilian	C239	Control	M	31	brown	NA	NA	NA	AA
Brasilian	C240	Control	M	26	black	NA	NA	NA	AA
Brasilian	C241	Control	M	25	brown	NA	NA	NA	AA
Brasilian	C242	Control	M	27	brown	NA	NA	NA	GG
Brasilian	C243	Control	M	42	brown	NA	NA	NA	AA
Brasilian	C244	Control	M	29	brown	NA	NA	NA	GG
Brasilian	C245	Control	M	26	brown	NA	NA	NA	GG
Brasilian	C246	Control	M	23	brown	NA	NA	NA	GA
Brasilian	C247	Control	M	28	brown	NA	NA	NA	GG
Brasilian	C248	Control	M	23	black	NA	NA	NA	AA
Brasilian	C249	Control	W	40	black	NA	NA	NA	GA
Brasilian	C250	Control	M	50	black	NA	NA	NA	GA
Brasilian	C251	Control	M	38	brown	NA	NA	NA	GG
Brasilian	C252	Control	M	24	black	NA	NA	NA	GA
Brasilian	C253	Control	M	28	brown	NA	NA	NA	GA
Brasilian	C254	Control	W	28	brown	NA	NA	NA	GA
Brasilian	C255	Control	M	27	black	NA	NA	NA	GG
Brasilian	C256	Control	M	20	white	NA	NA	NA	GG
Brasilian	C257	Control	W	32	white	NA	NA	NA	GA
Brasilian	A1	Athlete	M	24	Asian	Swimming (200-400m)	Uncertain	National	GG
Brasilian	A2	Athlete	W	26	white	Swimming (200-400m)	Uncertain	International	AA
Brasilian	A3	Athlete	M	27	white	Swimming (50-100m)	Sprint/power	National	GA
Brasilian	A4	Athlete	M	26	white	Swimming (200-400m)	Uncertain	National	AA
Brasilian	A5	Athlete	W	23	white	Swimming (800-1500m)	Endurance	National	AA
Brasilian	A6	Athlete	M	35	white	Swimming (50-100m)	Sprint/power	International	GA
Brasilian	A7	Athlete	W	25	Asian	Swimming (200-400m)	Uncertain	National	GA
Brasilian	A8	Athlete	M	27	brown	Swimming (800-1500m)	Endurance	National	AA
Brasilian	A9	Athlete	M	23	brown	Cycling endurance	Endurance	National	GA
Brasilian	A10	Athlete	W	24	white	Cycling endurance	Endurance	National	GA
Brasilian	A11	Athlete	M	39	brown	Cycling speed	Sprint/power	International	GA
Brasilian	A12	Athlete	M	28	brown	Swimming (50-100m)	Sprint/power	International	GG
Brasilian	A13	Athlete	M	26	black	Cycling endurance	Endurance	National	AA
Brasilian	A14	Athlete	M	38	white	Cycling endurance	Endurance	National	GA
Brasilian	A15	Athlete	M	38	brown	Cycling speed	Sprint/power	National	GA
Brasilian	A16	Athlete	M	25	white	Swimming (50-100m)	Sprint/power	National	GA
Brasilian	A17	Athlete	M	29	white	Swimming (200-400m)	Uncertain	National	AA
Brasilian	A18	Athlete	W	24	white	Swimming (50-100m)	Sprint/power	National	GA
Brasilian	A19	Athlete	M	24	white	Swimming (200-400m)	Uncertain	National	AA
Brasilian	A20	Athlete	M	24	white	Swimming (200-400m)	Uncertain	National	GA
Brasilian	A21	Athlete	M	36	black	Canoeing speed	Sprint/power	International	GA
Brasilian	A22	Athlete	M	28	white	Canoeing marathon	Endurance	International	GA
Brasilian	A23	Athlete	W	26	white	Canoeing marathon	Endurance	International	AA
Brasilian	A24	Athlete	M	22	white	Canoeing marathon	Endurance	National	GA
Brasilian	A25	Athlete	M	40	NA	Mountain cycling	Endurance	National	AA
Brasilian	A26	Athlete	M	28	white	Artistic gymnastics	Sprint/power	International	AA
Brasilian	A27	Athlete	M	26	white	Swimming (800-1500m)	Endurance	National	GA
Brasilian	A28	Athlete	M	26	Asian	Swimming (200-400m)	Uncertain	National	AA
Brasilian	A29	Athlete	W	21	white	Swimming (50-100m)	Sprint/power	National	AA
Brasilian	A30	Athlete	W	20	brown	Artistic gymnastics	Sprint/power	National	GA
Brasilian	A31	Athlete	M	25	white	Artistic gymnastics	Sprint/power	International	GA
Brasilian	A32	Athlete	W	21	white	Swimming (800-1500m)	Endurance	National	GA
Brasilian	A33	Athlete	M	26	white	Artistic gymnastics	Sprint/power	National	GA
Brasilian	A34	Athlete	W	21	brown	Artistic gymnastics	Sprint/power	National	GA
Brasilian	A35	Athlete	W	20	white	Artistic gymnastics	Sprint/power	National	AA
Brasilian	A36	Athlete	W	22	black	Artistic gymnastics	Sprint/power	National	GG
Brasilian	A37	Athlete	W	24	white	Swimming (50-100m)	Sprint/power	National	GA
Brasilian	A38	Athlete	M	25	white	Artistic gymnastics	Sprint/power	International	AA
Brasilian	A39	Athlete	M	21	white	Swimming (50-100m)	Sprint/power	National	GA
Brasilian	A40	Athlete	M	26	white	Artistic gymnastics	Sprint/power	International	AA
Brasilian	A41	Athlete	M	25	white	Swimming (200-400m)	Uncertain	National	AA
Brasilian	A42	Athlete	W	25	black	Artistic gymnastics	Sprint/power	National	AA
Brasilian	A43	Athlete	M	23	black	Swimming (50-100m)	Sprint/power	National	GA
Brasilian	A44	Athlete	W	21	white	Swimming (200-400m)	Uncertain	National	GA
Brasilian	A45	Athlete	M	37	white	Running (>10000m)	Endurance	National	GA
Brasilian	A46	Athlete	M	27	white	Canoeing speed	Sprint/power	International	GA
Brasilian	A47	Athlete	M	30	brown	Canoeing speed	Sprint/power	National	GG
Brasilian	A48	Athlete	M	24	brown	Canoeing marathon	Endurance	International	GA
Brasilian	A49	Athlete	M	NA	Half Asian	Swimming (200-400m)	Uncertain	National	GA
Brasilian	A50	Athlete	M	27	white	Canoeing speed	Sprint/power	International	AA
Brasilian	A51	Athlete	M	NA	white	Canoeing marathon	Endurance	International	AA
Brasilian	A52	Athlete	M	32	brown	Canoeing marathon	Endurance	International	GA
Brasilian	A53	Athlete	M	24	white	Canoeing speed	Sprint/power	International	AA
Brasilian	A54	Athlete	M	30	black	Canoeing marathon	Endurance	International	GA
Brasilian	A55	Athlete	M	28	white	Canoeing marathon	Endurance	National	GA
Brasilian	A56	Athlete	W	24	white	Canoeing speed	Sprint/power	International	GG
Brasilian	A57	Athlete	M	38	black	Canoeing marathon	Endurance	International	AA
Brasilian	A58	Athlete	M	24	brown	Canoeing marathon	Endurance	National	AA
Brasilian	A59	Athlete	M	34	brown	Canoeing marathon	Endurance	International	GA
Brasilian	A60	Athlete	M	37	white	Canoeing marathon	Endurance	National	AA
Brasilian	A61	Athlete	M	28	black	Canoeing speed	Sprint/power	National	GA
Brasilian	A62	Athlete	M	27	brown	Canoeing marathon	Endurance	National	AA
Brasilian	A63	Athlete	M	27	white	Canoeing speed	Sprint/power	National	AA
Brasilian	A64	Athlete	M	30	white	Canoeing speed	Sprint/power	National	AA
Brasilian	A65	Athlete	M	27	white	Canoeing speed	Sprint/power	International	GA
Brasilian	A66	Athlete	M	23	brown	Canoeing marathon	Endurance	International	GA
Brasilian	A67	Athlete	M	26	white	Canoeing speed	Sprint/power	International	AA
Brasilian	A68	Athlete	M	33	black	Cycling endurance	Endurance	National	GG
Brasilian	A69	Athlete	M	40	brown	Cycling endurance	Endurance	National	GG
Brasilian	A70	Athlete	M	NA	white	Cycling endurance	Endurance	National	AA
Brasilian	A71	Athlete	M	24	brown	Cycling speed	Sprint/power	National	GG
Brasilian	A72	Athlete	M	35	white	Cycling endurance	Endurance	National	GA
Brasilian	A73	Athlete	M	58	white	Cycling speed	Sprint/power	International	GG
Brasilian	A74	Athlete	M	23	brown	Cycling endurance	Endurance	National	AA
Brasilian	A75	Athlete	M	27	white	Cycling endurance	Endurance	National	AA
Brasilian	A76	Athlete	M	38	white	Cycling speed	Sprint/power	National	GG
Brasilian	A77	Athlete	M	33	white	Cycling endurance	Endurance	National	GA
Brasilian	A78	Athlete	M	24	white	Cycling endurance	Endurance	National	AA
Brasilian	A79	Athlete	M	34	white	Cycling endurance	Endurance	National	GA
Brasilian	A80	Athlete	M	22	black	Cycling endurance	Endurance	National	AA
Brasilian	A81	Athlete	W	19	white	Cycling endurance	Endurance	National	AA
Brasilian	A82	Athlete	M	24	white	Cycling endurance	Endurance	National	GA
Brasilian	A83	Athlete	M	41	white	Cycling endurance	Endurance	National	AA
Brasilian	A84	Athlete	M	21	white	Cycling endurance	Endurance	National	AA
Brasilian	A85	Athlete	M	22	white	Cycling endurance	Endurance	National	GA
Brasilian	A86	Athlete	W	20	brown	Cycling speed	Sprint/power	National	GA
Brasilian	A87	Athlete	M	20	brown	Cycling endurance	Endurance	National	GA
Brasilian	A88	Athlete	W	19	white	Cycling speed	Sprint/power	National	GG
Brasilian	A89	Athlete	M	19	white	Cycling endurance	Endurance	National	AA
Brasilian	A90	Athlete	M	30	white	Cycling endurance	Endurance	National	AA
Brasilian	A91	Athlete	W	24	white	Cycling endurance	Endurance	National	AA
Brasilian	A92	Athlete	M	21	brown	Cycling endurance	Endurance	National	GA
Brasilian	A93	Athlete	M	20	black	Cycling endurance	Endurance	National	GG
Brasilian	A94	Athlete	W	43	white	Cycling endurance	Endurance	National	AA
Brasilian	A95	Athlete	M	24	brown	Cycling endurance	Endurance	International	AA
Brasilian	A96	Athlete	M	36	brown	Cycling endurance	Endurance	National	GA
Brasilian	A97	Athlete	M	27	white	Cycling endurance	Endurance	National	GG
Brasilian	A98	Athlete	M	51	white	Cycling endurance	Endurance	National	AA
Brasilian	A99	Athlete	M	23	white	Cycling endurance	Endurance	International	GG
Brasilian	A100	Athlete	M	33	white	Cycling speed	Sprint/power	International	AA
Brasilian	A101	Athlete	W	26	brown	Running (100-200m)	Sprint/power	International	AA
Brasilian	A102	Athlete	W	38	brown	Running (100-200m)	Sprint/power	International	GG
Brasilian	A103	Athlete	M	27	black	Running (100-200m)	Sprint/power	International	AA
Brasilian	A104	Athlete	M	33	brown	Running (100-200m)	Sprint/power	International	GA
Brasilian	A105	Athlete	M	21	brown	Running (100-200m)	Sprint/power	National	GG
Brasilian	A106	Athlete	W	27	brown	Running (100-200m)	Sprint/power	International	GA
Brasilian	A107	Athlete	M	23	white	Jump	Sprint/power	International	AA
Brasilian	A108	Athlete	M	38	brown	Running (100-200m)	Sprint/power	International	GA
Brasilian	A109	Athlete	M	24	brown	Running (100-200m)	Sprint/power	International	GA
Brasilian	A110	Athlete	M	25	Half Asian	Running (100-200m)	Sprint/power	International	GA
Brasilian	A111	Athlete	W	30	black	Running (100-200m)	Sprint/power	International	AA
Brasilian	A112	Athlete	M	25	white	Jump	Sprint/power	International	GA
Brasilian	A113	Athlete	M	32	white	Throw	Sprint/power	International	GA
Brasilian	A114	Athlete	W	24	brown	Running (100-200m)	Sprint/power	International	GG
Brasilian	A115	Athlete	M	29	brown	Running (100-200m)	Sprint/power	International	GA
Brasilian	A116	Athlete	W	29	black	Running (100-200m)	Sprint/power	National	AA
Brasilian	A117	Athlete	W	41	black	Running (100-200m)	Sprint/power	International	AA
Brasilian	A118	Athlete	W	26	brown	Running (100-200m)	Sprint/power	International	GG
Brasilian	A119	Athlete	M	25	black	Running (100-200m)	Sprint/power	International	GG
Brasilian	A120	Athlete	W	25	black	Jump	Sprint/power	International	AA
Brasilian	A121	Athlete	M	29	black	Running (100-200m)	Sprint/power	International	GA
Brasilian	A122	Athlete	M	34	black	Running (100-200m)	Sprint/power	International	GA
Brasilian	A123	Athlete	W	34	black	Running (100-200m)	Sprint/power	International	GG
Brasilian	A124	Athlete	M	34	brown	Running (100-200m)	Sprint/power	International	GA
Brasilian	A125	Athlete	M	24	white	Rowing	Endurance	International	GA
Brasilian	A126	Athlete	W	30	white	Running (100-200m)	Sprint/power	International	AA
Brasilian	A127	Athlete	W	33	white	Jump	Sprint/power	International	AA
Brasilian	A128	Athlete	M	26	white	Swimming (50-100m)	Sprint/power	International	GA
Brasilian	A129	Athlete	M	28	white	Swimming (50-100m)	Sprint/power	International	GA
Brasilian	A130	Athlete	M	29	black	Swimming (50-100m)	Sprint/power	International	AA
Brasilian	A131	Athlete	M	24	white	Swimming (50-100m)	Sprint/power	National	GA
Brasilian	A132	Athlete	M	33	black	Swimming (50-100m)	Sprint/power	International	AA
Brasilian	A133	Athlete	M	24	brown	Jump	Sprint/power	International	GA
Brasilian	A134	Athlete	M	26	white	Rowing	Endurance	National	AA
Brasilian	A135	Athlete	M	27	brown	Jump	Sprint/power	International	GG
Brasilian	A136	Athlete	W	27	brown	Jump	Sprint/power	International	GA
Brasilian	A137	Athlete	M	34	black	Jump	Sprint/power	International	AA
Brasilian	A138	Athlete	M	21	brown	Artistic gymnastics	Sprint/power	International	AA
Brasilian	A139	Athlete	W	29	brown	Jump	Sprint/power	International	AA
Brasilian	A140	Athlete	W	21	white	Running (100-200m)	Sprint/power	International	GA
Brasilian	A141	Athlete	W	29	white	Swimming (50-100m)	Sprint/power	International	AA
Brasilian	A142	Athlete	M	21	white	Diving	Sprint/power	International	GA
Brasilian	A143	Athlete	W	22	white	Running (100-200m)	Sprint/power	International	AA
Brasilian	A144	Athlete	M	25	brown	Artistic gymnastics	Sprint/power	International	GA
Brasilian	A145	Athlete	W	23	white	Swimming (50-100m)	Sprint/power	International	GA
Brasilian	A146	Athlete	W	34	white	Jump	Sprint/power	International	AA
Brasilian	A147	Athlete	W	32	black	Jump	Sprint/power	International	GA
Brasilian	A148	Athlete	M	23	black	Running (100-200m)	Sprint/power	International	AA
Brasilian	A149	Athlete	W	21	native Brasilian indian	Jump	Sprint/power	International	AA
Brasilian	A150	Athlete	M	24	black	Jump	Sprint/power	International	GA
Brasilian	A151	Athlete	W	22	black	Jump	Sprint/power	International	AA
Brasilian	A152	Athlete	M	24	brown	Jump	Sprint/power	National	GG
Brasilian	A153	Athlete	W	28	black	Jump	Sprint/power	International	GA
Brasilian	A154	Athlete	W	39	white	Jump	Sprint/power	International	GA
Brasilian	A155	Athlete	W	27	black	Jump	Sprint/power	International	GA
Brasilian	A156	Athlete	M	22	black	Jump	Sprint/power	International	GG
Brasilian	A157	Athlete	M	20	black	Jump	Sprint/power	International	GA
Brasilian	A158	Athlete	W	22	white	Jump	Sprint/power	International	AA
Brasilian	A159	Athlete	M	25	black	Jump	Sprint/power	National	GA
Brasilian	A160	Athlete	M	30	black	Jump	Sprint/power	International	AA
Brasilian	A161	Athlete	W	22	brown	Jump	Sprint/power	National	GA
Brasilian	A162	Athlete	W	22	brown	Jump	Sprint/power	International	AA
Brasilian	A163	Athlete	M	22	brown	Jump	Sprint/power	International	GG
Brasilian	A164	Athlete	M	20	black	Jump	Sprint/power	International	GG
Brasilian	A165	Athlete	M	22	black	Jump	Sprint/power	International	GA
Brasilian	A166	Athlete	W	34	black	Jump	Sprint/power	International	AA
Brasilian	A167	Athlete	M	24	black	Jump	Sprint/power	International	GA
Brasilian	A168	Athlete	W	21	black	Jump/Running (100-200m)	Sprint/power	National	GA
Brasilian	A169	Athlete	M	33	black	Running (>10000m)	Endurance	International	GA
Brasilian	A170	Athlete	W	24	black	Running (>10000m)	Endurance	National	GG
Brasilian	A171	Athlete	W	31	brown	Running (>10000m)	Endurance	National	GA
Brasilian	A172	Athlete	W	34	white	Running (>10000m)	Endurance	International	AA
Brasilian	A173	Athlete	W	24	brown	Running (>10000m)	Endurance	International	GA
Brasilian	A174	Athlete	M	31	black	Running (>10000m)	Endurance	International	GA
Brasilian	A175	Athlete	M	26	brown	Running (>10000m)	Endurance	International	GA
Brasilian	A176	Athlete	W	39	black	Running (>10000m)	Endurance	International	GA
Brasilian	A177	Athlete	M	36	white	Running (3000m)	Endurance	International	GA
Brasilian	A178	Athlete	M	21	brown	Running (800-1500m)	Uncertain	National	GG
Brasilian	A179	Athlete	M	22	brown	Running (800-1500m)	Uncertain	National	AA
Brasilian	A180	Athlete	W	24	brown	Running (800-1500m)	Uncertain	International	GG
Brasilian	A181	Athlete	W	19	brown	Jump	Sprint/power	National	AA
Brasilian	A182	Athlete	M	30	brown	Jump	Sprint/power	International	GA
Brasilian	A183	Athlete	W	26	brown	Jump	Sprint/power	International	GA
Brasilian	A184	Athlete	W	31	brown	Jump	Sprint/power	International	AA
Brasilian	A185	Athlete	M	22	brown	Jump	Sprint/power	International	GA
Brasilian	A186	Athlete	W	26	brown	Jump	Sprint/power	International	GA
Brasilian	A187	Athlete	M	47	white	Running (3000m)	Endurance	International	GA
Brasilian	A188	Athlete	M	35	brown	Triathlon	Endurance	National	GA
Brasilian	A189	Athlete	W	23	white	Swimming (200-400m)	Uncertain	National	AA
Brasilian	A190	Athlete	W	33	white	Rowing	Endurance	International	GA
Brasilian	A191	Athlete	W	27	white	Cycling endurance	Endurance	National	GG
Brasilian	A192	Athlete	M	49	black	Triathlon	Endurance	National	GG
Brasilian	A193	Athlete	M	43	white	Cycling endurance	Endurance	National	AA
Brasilian	A194	Athlete	M	40	white	Mountain cycling	Endurance	National	GA
Brasilian	A195	Athlete	M	29	white	Cycling endurance	Endurance	National	AA
Brasilian	A196	Athlete	M	30	white	Cycling speed	Sprint/power	National	GG
Brasilian	A197	Athlete	M	29	white	Swimming (50-100m)	Sprint/power	National	AA
Brasilian	A198	Athlete	W	36	black	Running (>10000m)	Endurance	International	GA
Brasilian	A199	Athlete	M	24	white	Rowing	Endurance	International	GA
Brasilian	A200	Athlete	W	27	white	Running (100-200m)	Sprint/power	International	GG
Brasilian	A201	Athlete	W	21	brown	Running (400m)	Sprint/power	International	GA
Brasilian	A202	Athlete	M	23	black	Running (400m)	Sprint/power	International	AA
Brasilian	A203	Athlete	M	23	brown	Running (400m)	Sprint/power	International	GA
Brasilian	A204	Athlete	M	34	black	Running (400m)	Sprint/power	National	GA
Brasilian	A205	Athlete	W	24	black	Running (800-1500m)	Uncertain	International	AA
Brasilian	A206	Athlete	M	21	brown	Running (800-1500m)	Uncertain	International	GA
Brasilian	A207	Athlete	M	30	black	Running (800-1500m)	Uncertain	International	AA
Brasilian	A208	Athlete	M	22	brown	Running (800-1500m)	Uncertain	National	GA
Brasilian	A209	Athlete	M	19	white	Running (800-1500m)	Uncertain	International	GA
Brasilian	A210	Athlete	M	21	white	Running (800-1500m)	Uncertain	National	GA
Brasilian	A211	Athlete	M	25	brown	Running (3000m)	Endurance	International	GG
Brasilian	A212	Athlete	W	22	brown	Running (3000m)	Endurance	International	AA
Brasilian	A213	Athlete	M	32	white	Running (>10000m)	Endurance	International	AA
Brasilian	A214	Athlete	W	28	white	Running (>10000m)	Endurance	International	GA
Brasilian	A215	Athlete	M	17	brown	Running (3000m)	Endurance	National	GA
Brasilian	A216	Athlete	M	18	brown	Running (3000m)	Endurance	National	GA
Brasilian	A217	Athlete	M	17	brown	Running (3000m)	Endurance	National	AA
Brasilian	A218	Athlete	M	22	brown	Running (3000m)	Endurance	International	GA
Brasilian	A219	Athlete	W	20	white	Running (400m)	Sprint/power	National	GA
Brasilian	A220	Athlete	W	19	brown	Running (800-1500m)	Uncertain	National	AA
Brasilian	A221	Athlete	W	19	black	Running (800-1500m)	Uncertain	National	GA
Brasilian	A222	Athlete	M	24	white	Jump	Sprint/power	International	GA
Brasilian	A223	Athlete	W	23	white	Jump	Sprint/power	International	GA
Brasilian	A224	Athlete	M	28	white	Jump	Sprint/power	International	AA
Brasilian	A225	Athlete	W	22	black	Jump	Sprint/power	National	GA
Brasilian	A226	Athlete	M	31	black	Jump	Sprint/power	International	GA
Brasilian	A227	Athlete	M	24	brown	Running (400m)	Sprint/power	National	AA
Brasilian	A228	Athlete	W	24	white	Jump	Sprint/power	International	AA
Brasilian	A229	Athlete	W	22	brown	Jump	Sprint/power	National	GA
Brasilian	A230	Athlete	W	22	white	Jump	Sprint/power	International	GA
Brasilian	A231	Athlete	M	22	brown	Jump	Sprint/power	National	GA
Brasilian	A232	Athlete	M	22	brown	Throw	Sprint/power	International	AA
Brasilian	A233	Athlete	M	21	black	Throw	Sprint/power	National	GA
Brasilian	A234	Athlete	W	21	white	Rowing	Endurance	National	AA
Brasilian	A235	Athlete	W	32	brown	Running (800-1500m)	Uncertain	International	GG
Brasilian	A236	Athlete	M	22	brown	Running (800-1500m)	Uncertain	National	AA
Brasilian	A237	Athlete	M	33	brown	Running (3000m)	Endurance	International	AA
Brasilian	A238	Athlete	M	36	brown	Running (>10000m)	Endurance	International	AA
Brasilian	A239	Athlete	M	23	brown	Running (800-1500m)	Uncertain	National	GA
Brasilian	A240	Athlete	M	22	brown	Running (800-1500m)	Uncertain	National	GA
Brasilian	A241	Athlete	M	42	black	Running (>10000m)	Endurance	International	AA
Brasilian	A242	Athlete	M	19	brown	Running (800-1500m)	Uncertain	National	AA
Brasilian	A243	Athlete	M	20	brown	Running (>10000m)	Endurance	International	GA
Brasilian	A244	Athlete	M	38	white	Running (>10000m)	Endurance	International	GA
Brasilian	A245	Athlete	W	18	brown	Running (>10000m)	Endurance	National	AA
Brasilian	A246	Athlete	W	18	black	Running (>10000m)	Endurance	National	GA
Brasilian	A247	Athlete	W	19	brown	Running (>10000m)	Endurance	National	GA
Brasilian	A248	Athlete	M	31	brown	Running (>10000m)	Endurance	International	AA
Brasilian	A249	Athlete	M	28	white	Running (400m)	Sprint/power	International	AA
Brasilian	A250	Athlete	W	24	black	Running (>10000m)	Endurance	National	AA
Brasilian	A251	Athlete	M	32	brown	Triathlon	Endurance	International	GA
Brasilian	A252	Athlete	W	32	white	Triathlon	Endurance	International	AA
Brasilian	A253	Athlete	W	35	white	Triathlon	Endurance	International	GA
Brasilian	A254	Athlete	M	23	white	Swimming (>5000m)	Endurance	International	GA
Brasilian	A255	Athlete	M	22	white	Swimming (>5000m)	Endurance	National	GA
Brasilian	A256	Athlete	M	19	white	Swimming (>5000m)	Endurance	International	GG
Brasilian	A257	Athlete	W	22	white	Swimming (>5000m)	Endurance	International	GG
Brasilian	A258	Athlete	M	20	white	Swimming (200-400m)	Uncertain	National	AA
Brasilian	A259	Athlete	M	19	black	Swimming (50-100m)	Sprint/power	International	GG
Brasilian	A260	Athlete	M	22	white	Swimming (200-400m)	Uncertain	National	AA
Brasilian	A261	Athlete	W	25	brown	Swimming (200-400m)	Uncertain	National	AA
Brasilian	A262	Athlete	M	24	white	Swimming (200-400m)	Uncertain	National	AA
Brasilian	A263	Athlete	W	36	white	Swimming (50-100m)	Sprint/power	National	GA
Brasilian	A264	Athlete	W	21	white	Swimming (200-400m)	Uncertain	National	GA
Brasilian	A265	Athlete	M	25	white	Swimming (200-400m)	Uncertain	International	GA
Brasilian	A266	Athlete	M	23	brown	Swimming (50-100m)	Sprint/power	International	GG
Brasilian	A267	Athlete	M	38	white	Weightlifting	Sprint/power	International	AA
Brasilian	A268	Athlete	M	22	white	Mountain cycling	Endurance	International	GA
Brasilian	A269	Athlete	M	18	white	Mountain cycling	Endurance	International	GA
Brasilian	A270	Athlete	W	22	white	Mountain cycling	Endurance	National	GA
Brasilian	A271	Athlete	M	32	brown	Mountain cycling	Endurance	National	GA
Brasilian	A272	Athlete	M	26	white	Mountain cycling	Endurance	International	AA
Brasilian	A273	Athlete	M	33	brown	Mountain cycling	Endurance	National	GA
Brasilian	A274	Athlete	M	40	white	Mountain cycling	Endurance	National	GA
Brasilian	A275	Athlete	M	46	brown	Mountain cycling	Endurance	National	AA
Brasilian	A276	Athlete	M	33	brown	Mountain cycling	Endurance	International	GA
Brasilian	A277	Athlete	M	22	white	Mountain cycling	Endurance	International	GA
Brasilian	A278	Athlete	M	29	brown	Mountain cycling	Endurance	International	AA
Brasilian	A279	Athlete	W	24	white	Mountain cycling	Endurance	International	GA
Brasilian	A280	Athlete	W	32	white	Mountain cycling	Endurance	International	AA
Brasilian	A281	Athlete	M	38	white	Mountain cycling	Endurance	National	GA
Brasilian	A282	Athlete	W	26	white	Mountain cycling	Endurance	International	AA
Brasilian	A283	Athlete	M	21	white	Mountain cycling	Endurance	International	AA
Brasilian	A284	Athlete	M	23	white	Mountain cycling	Endurance	International	GG
Brasilian	A285	Athlete	M	37	brown	Mountain cycling	Endurance	International	GA
Brasilian	A286	Athlete	M	36	white	Mountain cycling	Endurance	International	GA
Brasilian	A287	Athlete	M	20	white	Mountain cycling	Endurance	International	AA
Brasilian	A288	Athlete	M	17	white	Rowing	Endurance	National	AA
Brasilian	A289	Athlete	W	17	brown	Rowing	Endurance	National	GA
Brasilian	A290	Athlete	M	32	white	Rowing	Endurance	International	GA
Brasilian	A291	Athlete	M	28	white	Rowing	Endurance	International	AA
Brasilian	A292	Athlete	M	23	white	Rowing	Endurance	International	GA
Brasilian	A293	Athlete	W	27	white	Rowing	Endurance	International	AA
Brasilian	A294	Athlete	M	21	white	Rowing	Endurance	National	AA
Brasilian	A295	Athlete	M	17	white	Rowing	Endurance	National	AA
Brasilian	A296	Athlete	M	18	white	Rowing	Endurance	National	AA
Brasilian	A297	Athlete	M	26	white	Rowing	Endurance	International	AA
Brasilian	A298	Athlete	W	18	white	Rowing	Endurance	National	AA
Brasilian	A299	Athlete	W	20	brown	Rowing	Endurance	International	GA
Brasilian	A300	Athlete	M	21	white	Rowing	Endurance	National	GA
Brasilian	A301	Athlete	M	23	white	Rowing	Endurance	International	GA
Brasilian	A302	Athlete	M	17	white	Rowing	Endurance	Regional	GA
Brasilian	A303	Athlete	W	52	white	Triathlon	Endurance	International	GA
Brasilian	A304	Athlete	M	34	brown	Triathlon	Endurance	International	AA
Brasilian	A305	Athlete	M	30	white	Triathlon	Endurance	International	AA
Brasilian	A306	Athlete	W	29	white	Triathlon	Endurance	International	AA
Brasilian	A307	Athlete	W	33	white	Triathlon	Endurance	International	AA
Brasilian	A308	Athlete	M	28	white	Triathlon	Endurance	International	AA
Brasilian	A309	Athlete	M	45	white	Triathlon	Endurance	International	GA
Brasilian	A310	Athlete	M	32	white	Triathlon	Endurance	National	AA
Brasilian	A311	Athlete	M	48	white	Triathlon	Endurance	National	AA
Brasilian	A312	Athlete	M	44	white	Triathlon	Endurance	National	AA
Brasilian	A313	Athlete	M	34	white	Triathlon	Endurance	National	GA
Brasilian	A314	Athlete	M	37	brown	Triathlon	Endurance	National	GA
Brasilian	A315	Athlete	M	35	white	Triathlon	Endurance	National	AA
Brasilian	A316	Athlete	M	47	white	Triathlon	Endurance	National	GA
Brasilian	A317	Athlete	M	34	white	Triathlon	Endurance	National	GA
Brasilian	A318	Athlete	M	35	white	Triathlon	Endurance	National	AA
Brasilian	A319	Athlete	M	19	white	Triathlon	Endurance	National	GA
Brasilian	A320	Athlete	W	29	white	Triathlon	Endurance	International	AA
Brasilian	A321	Athlete	M	43	Asian	Triathlon	Endurance	National	GA
Brasilian	A322	Athlete	W	21	white	Triathlon	Endurance	International	AA
Brasilian	A323	Athlete	M	25	white	Triathlon	Endurance	National	AA
Brasilian	A324	Athlete	M	25	brown	Triathlon	Endurance	International	AA
Brasilian	A325	Athlete	M	33	white	Triathlon	Endurance	National	AA
Brasilian	A326	Athlete	M	36	white	Triathlon	Endurance	International	AA
Brasilian	A327	Athlete	W	39	white	Triathlon	Endurance	International	GA
Brasilian	A328	Athlete	M	22	white	Throw	Sprint/power	National	GA
Brasilian	A329	Athlete	W	19	brown	Throw	Sprint/power	National	AA
Brasilian	A330	Athlete	W	21	brown	Throw	Sprint/power	National	GG
Brasilian	A331	Athlete	M	40	white	Running (3000m)	Endurance	International	AA
Brasilian	A332	Athlete	W	24	black	Running (3000m)	Endurance	International	GG
Brasilian	A333	Athlete	W	20	black	Jump	Sprint/power	National	GA
Brasilian	A334	Athlete	M	19	black	Running (100-200m)	Sprint/power	National	GA
Brasilian	A335	Athlete	M	20	brown	Running (400m)	Sprint/power	National	GA
Brasilian	A336	Athlete	M	19	brown	Running (3000m)	Endurance	National	GA
Brasilian	A337	Athlete	M	19	white	Running (800-1500m)	Uncertain	National	AA
Brasilian	A338	Athlete	M	19	brown	Running (5000-10000m)	Endurance	International	GA
Brasilian	A339	Athlete	M	25	black	Running (100-200m)	Sprint/power	International	AA
Brasilian	A340	Athlete	W	27	black	Jump	Sprint/power	International	GA
Brasilian	A341	Athlete	M	20	black	Running (3000m)	Endurance	International	AA
Brasilian	A342	Athlete	M	17	brown	Running (3000m)	Endurance	International	AA
Brasilian	A343	Athlete	M	23	black	Running (400m)	Sprint/power	National	GG
Brasilian	A344	Athlete	M	22	black	Running (800-1500m)	Uncertain	National	GA
Brasilian	A345	Athlete	M	21	white	Running (100-200m)	Sprint/power	National	GA
Brasilian	A346	Athlete	M	21	white	Running (400m)	Sprint/power	National	GA
Brasilian	A347	Athlete	M	18	brown	Running (400m)	Sprint/power	National	GA
Brasilian	A348	Athlete	W	17	brown	Running (>10000m)	Endurance	National	GG
Brasilian	A349	Athlete	M	18	black	Running (>10000m)	Endurance	National	GA
Brasilian	A350	Athlete	W	21	white	Running (400m)	Sprint/power	International	AA
Brasilian	A351	Athlete	W	21	white	Running (100-200m)	Sprint/power	National	GA
Brasilian	A352	Athlete	M	18	white	Running (>10000m)	Endurance	National	AA
Brasilian	A353	Athlete	W	19	black	Running (400m)	Sprint/power	National	GA
Brasilian	A354	Athlete	W	22	white	Jump	Sprint/power	National	GA
Brasilian	A355	Athlete	M	25	black	Running (400m)	Sprint/power	International	AA
Brasilian	A356	Athlete	W	21	brown	Running (400m)	Sprint/power	National	AA
Brasilian	A357	Athlete	M	32	black	Running (400m)	Sprint/power	International	GA
Brasilian	A358	Athlete	W	22	black	Running (400m)	Sprint/power	National	GA
Brasilian	A359	Athlete	W	20	brown	Running (100-200m)	Sprint/power	National	GA
Brasilian	A360	Athlete	W	19	black	Throw	Sprint/power	National	GA
Brasilian	A361	Athlete	M	29	black	Running (800-1500m)	Uncertain	International	GA
Brasilian	A362	Athlete	M	32	brown	Running (800-1500m)	Uncertain	International	GG
Brasilian	A363	Athlete	W	50	white	Throw	Sprint/power	National	AA
Brasilian	A364	Athlete	M	31	white	Running (100-200m)	Sprint/power	National	GA
Brasilian	A365	Athlete	M	20	black	Throw	Sprint/power	National	AA
Brasilian	A366	Athlete	W	18	white	Triathlon	Endurance	National	AA
Brasilian	A367	Athlete	M	15	brown	Triathlon	Endurance	National	GA
Brasilian	A368	Athlete	M	19	white	Triathlon	Endurance	National	GG
Brasilian	A369	Athlete	W	18	white	Triathlon	Endurance	National	GA
Brasilian	A370	Athlete	W	20	brown	Triathlon	Endurance	International	GA
Brasilian	A371	Athlete	M	16	brown	Triathlon	Endurance	National	AA
Brasilian	A372	Athlete	M	17	black	Triathlon	Endurance	National	GG
Brasilian	A373	Athlete	M	21	white	Triathlon	Endurance	International	AA
Brasilian	A374	Athlete	M	21	black	Triathlon	Endurance	International	AA
Brasilian	A375	Athlete	M	20	white	Triathlon	Endurance	International	AA
Brasilian	A376	Athlete	M	25	brown	Triathlon	Endurance	International	GA
Brasilian	A377	Athlete	M	36	white	Triathlon	Endurance	International	AA
Brasilian	A378	Athlete	M	26	Asian	Swimming (200-400m)	Uncertain	International	AA
Brasilian	A379	Athlete	M	19	white	Swimming (50-100m)	Sprint/power	International	GA
Brasilian	A380	Athlete	M	19	white	Swimming (50-100m)	Sprint/power	National	GA
Brasilian	A381	Athlete	M	26	brown	Swimming (50-100m)	Sprint/power	International	AA
Brasilian	A382	Athlete	M	20	white	Swimming (200-400m)	Uncertain	International	GA
Brasilian	A383	Athlete	M	18	white	Swimming (200-400m)	Uncertain	National	GG
Brasilian	A384	Athlete	M	22	brown	Swimming (200-400m)	Uncertain	National	AA
Brasilian	A385	Athlete	M	19	brown	Swimming (50-100m)	Sprint/power	National	GA
Brasilian	A386	Athlete	W	18	white	Swimming (200-400m)	Uncertain	National	GG
Brasilian	A387	Athlete	M	18	white	Swimming (200-400m)	Uncertain	National	GG
Brasilian	A388	Athlete	M	18	white	Swimming (200-400m)	Uncertain	National	AA
Brasilian	A389	Athlete	W	17	white	Swimming (50-100m)	Sprint/power	National	AA
Brasilian	A390	Athlete	M	27	white	Swimming (200-400m)	Uncertain	International	GA
Brasilian	A391	Athlete	M	20	white	Swimming (200-400m)	Uncertain	International	GG
Brasilian	A392	Athlete	M	20	white	Swimming (200-400m)	Uncertain	International	AA
Brasilian	A393	Athlete	M	20	white	Swimming (50-100m)	Sprint/power	International	GA
Brasilian	A394	Athlete	M	18	white	Swimming (200-400m)	Uncertain	National	GA
Brasilian	A395	Athlete	W	20	white	Swimming (50-100m)	Sprint/power	International	GA
Brasilian	A396	Athlete	W	22	white	Swimming (50-100m)	Sprint/power	National	GA
Brasilian	A397	Athlete	M	24	brown	Swimming (200-400m)	Uncertain	National	GA
Brasilian	A398	Athlete	W	21	white	Swimming (200-400m)	Uncertain	International	AA
Brasilian	A399	Athlete	M	20	brown	Swimming (200-400m)	Uncertain	International	GA
Brasilian	A400	Athlete	W	26	white	Swimming (200-400m)	Uncertain	International	AA
Brasilian	A401	Athlete	W	20	white	Swimming (200-400m)	Uncertain	National	GA
Brasilian	A402	Athlete	W	20	white	Swimming (200-400m)	Uncertain	National	AA
Brasilian	A403	Athlete	W	26	white	Swimming (200-400m)	Uncertain	National	AA
Brasilian	A404	Athlete	W	19	white	Swimming (200-400m)	Uncertain	International	AA
Brasilian	A405	Athlete	W	20	white	Swimming (50-100m)	Sprint/power	National	GA
Brasilian	A406	Athlete	W	20	brown	Swimming (800-1500m)	Endurance	International	GA
Brasilian	A407	Athlete	W	19	white	Swimming (800-1500m)	Endurance	International	GA
Brasilian	A408	Athlete	W	21	white	Swimming (200-400m)	Uncertain	National	GG
Brasilian	A409	Athlete	W	22	white	Swimming (200-400m)	Uncertain	International	GA
Brasilian	A410	Athlete	W	18	white	Swimming (50-100m)	Sprint/power	National	AA
Brasilian	A411	Athlete	W	19	white	Swimming (200-400m)	Uncertain	International	GA
Brasilian	A412	Athlete	M	19	white	Swimming (200-400m)	Uncertain	International	AA
Brasilian	A413	Athlete	W	29	Asian	Swimming (50-100m)	Sprint/power	International	GA
Brasilian	A414	Athlete	M	21	brown	Swimming (50-100m)	Sprint/power	International	GA
Brasilian	A415	Athlete	M	19	brown	Swimming (50-100m)	Sprint/power	International	GA
Brasilian	A416	Athlete	W	20	white	Swimming (50-100m)	Sprint/power	International	GA
Brasilian	A417	Athlete	M	19	white	Swimming (50-100m)	Sprint/power	International	GA
Brasilian	A418	Athlete	M	21	white	Swimming (50-100m)	Sprint/power	International	GA
Brasilian	A419	Athlete	M	20	black	Swimming (50-100m)	Sprint/power	International	GA
Brasilian	A420	Athlete	M	26	white	Swimming (50-100m)	Sprint/power	National	GG
Brasilian	A421	Athlete	M	26	white	Swimming (50-100m)	Sprint/power	International	GA
Brasilian	A422	Athlete	W	18	white	Running (400m)	Sprint/power	National	AA
Brasilian	A423	Athlete	W	33	white	Rowing	Endurance	Regional	GG
Brasilian	A424	Athlete	W	30	white	Rowing	Endurance	Regional	AA
Brasilian	A425	Athlete	W	25	white	Rowing	Endurance	Regional	AA
Brasilian	A426	Athlete	W	34	brown	Rowing	Endurance	Regional	GG
Brasilian	A427	Athlete	W	28	white	Rowing	Endurance	Regional	GA
Brasilian	A428	Athlete	M	42	white	Rowing	Endurance	International	AA
Brasilian	A429	Athlete	W	25	white	Rowing	Endurance	International	GA
Brasilian	A430	Athlete	W	23	white	Rowing	Endurance	National	GA
Brasilian	A431	Athlete	M	23	brown	Rowing	Endurance	International	AA
Brasilian	A432	Athlete	M	20	brown	Rowing	Endurance	National	GG
Brasilian	A433	Athlete	M	25	black	Rowing	Endurance	International	GA
Brasilian	A434	Athlete	M	19	brown	Rowing	Endurance	National	AA
Brasilian	A435	Athlete	M	21	brown	Rowing	Endurance	International	AA
Brasilian	A436	Athlete	M	26	black	Rowing	Endurance	International	AA
Brasilian	A437	Athlete	W	27	white	Rowing	Endurance	International	GA
Brasilian	A438	Athlete	W	25	white	Rowing	Endurance	International	AA
Brasilian	A439	Athlete	W	33	white	Rowing	Endurance	International	GA
Brasilian	A440	Athlete	W	20	brown	Rowing	Endurance	National	GA
Brasilian	A441	Athlete	W	18	black	Rowing	Endurance	National	AA
Brasilian	A442	Athlete	M	27	black	Rowing	Endurance	International	GA
Brasilian	A443	Athlete	M	21	brown	Rowing	Endurance	International	AA
Brasilian	A444	Athlete	W	24	brown	Rowing	Endurance	International	GG
Brasilian	A445	Athlete	M	24	brown	Rowing	Endurance	International	AA
Brasilian	A446	Athlete	M	21	white	Rowing	Endurance	National	AA
Brasilian	A447	Athlete	W	25	black	Rowing	Endurance	National	GA
Brasilian	A448	Athlete	M	20	white	Rowing	Endurance	National	AA
Brasilian	A449	Athlete	M	20	black	Rowing	Endurance	International	AA
Brasilian	A450	Athlete	M	35	black	Rowing	Endurance	International	GG
Brasilian	A451	Athlete	M	27	black	Rowing	Endurance	National	GA
Brasilian	A452	Athlete	M	22	black	Rowing	Endurance	National	AA
Brasilian	A453	Athlete	W	20	brown	Rowing	Endurance	International	GA
Brasilian	A454	Athlete	W	19	white	Rowing	Endurance	International	GA
Brasilian	A455	Athlete	M	17	white	Rowing	Endurance	National	AA
Brasilian	A456	Athlete	M	19	white	Rowing	Endurance	International	GA
Brasilian	A457	Athlete	M	24	white	Rowing	Endurance	International	GA
Brasilian	A458	Athlete	M	19	white	Rowing	Endurance	International	GG
Brasilian	A459	Athlete	W	26	white	Rowing	Endurance	National	AA
Brasilian	A460	Athlete	W	18	white	Rowing	Endurance	International	AA
Brasilian	A461	Athlete	M	21	white	Rowing	Endurance	International	AA
Brasilian	A462	Athlete	M	20	white	Rowing	Endurance	National	GA
Brasilian	A463	Athlete	W	20	white	Rowing	Endurance	National	GG
Brasilian	A464	Athlete	M	20	white	Rowing	Endurance	International	GA
Brasilian	A465	Athlete	M	36	white	Rowing	Endurance	National	AA
Brasilian	A466	Athlete	M	35	white	Rowing	Endurance	International	GG
Brasilian	A467	Athlete	W	27	white	Rowing	Endurance	International	GA
Brasilian	A468	Athlete	M	32	black	Rowing	Endurance	National	GG
Brasilian	A469	Athlete	M	32	brown	Rowing	Endurance	International	AA
Brasilian	A470	Athlete	M	28	white	Rowing	Endurance	International	AA
Brasilian	A471	Athlete	M	22	white	Rowing	Endurance	National	GA
Brasilian	A472	Athlete	M	24	white	Rowing	Endurance	National	GA
Brasilian	A473	Athlete	M	22	brown	Rowing	Endurance	National	GA
Brasilian	A474	Athlete	W	20	white	Rowing	Endurance	Regional	AA
Italian	C258	Control	M	NA	Caucasian	NA	NA	NA	GA
Italian	C259	Control	M	NA	Caucasian	NA	NA	NA	AA
Italian	C260	Control	M	NA	Caucasian	NA	NA	NA	AA
Italian	C261	Control	M	NA	Caucasian	NA	NA	NA	GA
Italian	C262	Control	W	NA	Caucasian	NA	NA	NA	AA
Italian	C263	Control	M	NA	Caucasian	NA	NA	NA	AA
Italian	C264	Control	M	NA	Caucasian	NA	NA	NA	GA
Italian	C265	Control	M	NA	Caucasian	NA	NA	NA	AA
Italian	C266	Control	M	NA	Caucasian	NA	NA	NA	AA
Italian	C267	Control	W	NA	Caucasian	NA	NA	NA	GG
Italian	C268	Control	M	NA	Caucasian	NA	NA	NA	AA
Italian	C269	Control	W	NA	Caucasian	NA	NA	NA	GA
Italian	C270	Control	W	NA	Caucasian	NA	NA	NA	GG
Italian	C271	Control	W	NA	Caucasian	NA	NA	NA	GA
Italian	C272	Control	M	NA	Caucasian	NA	NA	NA	AA
Italian	C273	Control	M	NA	Caucasian	NA	NA	NA	AA
Italian	C274	Control	M	NA	Caucasian	NA	NA	NA	GG
Italian	C275	Control	M	NA	Caucasian	NA	NA	NA	GA
Italian	C276	Control	W	NA	Caucasian	NA	NA	NA	GA
Italian	C277	Control	W	NA	Caucasian	NA	NA	NA	AA
Italian	C278	Control	W	NA	Caucasian	NA	NA	NA	AA
Italian	C279	Control	M	NA	Caucasian	NA	NA	NA	GG
Italian	C280	Control	W	NA	Caucasian	NA	NA	NA	AA
Italian	C281	Control	W	NA	Caucasian	NA	NA	NA	AA
Italian	C282	Control	M	NA	Caucasian	NA	NA	NA	AA
Italian	C283	Control	M	NA	Caucasian	NA	NA	NA	GA
Italian	C284	Control	M	NA	Caucasian	NA	NA	NA	AA
Italian	C285	Control	M	NA	Caucasian	NA	NA	NA	GA
Italian	C286	Control	W	NA	Caucasian	NA	NA	NA	GA
Italian	C287	Control	M	NA	Caucasian	NA	NA	NA	GA
Italian	C288	Control	W	NA	Caucasian	NA	NA	NA	GA
Italian	C289	Control	W	NA	Caucasian	NA	NA	NA	AA
Italian	C290	Control	M	NA	Caucasian	NA	NA	NA	GA
Italian	C291	Control	W	NA	Caucasian	NA	NA	NA	AA
Italian	C292	Control	W	NA	Caucasian	NA	NA	NA	AA
Italian	C293	Control	W	NA	Caucasian	NA	NA	NA	AA
Italian	C294	Control	W	NA	Caucasian	NA	NA	NA	AA
Italian	C295	Control	M	NA	Caucasian	NA	NA	NA	AA
Italian	C296	Control	W	NA	Caucasian	NA	NA	NA	GA
Italian	C297	Control	M	NA	Caucasian	NA	NA	NA	AA
Italian	C298	Control	M	NA	Caucasian	NA	NA	NA	AA
Italian	C299	Control	W	NA	Caucasian	NA	NA	NA	AA
Italian	C300	Control	W	NA	Caucasian	NA	NA	NA	GA
Italian	C301	Control	W	NA	Caucasian	NA	NA	NA	AA
Italian	C302	Control	M	NA	Caucasian	NA	NA	NA	GA
Italian	C303	Control	W	NA	Caucasian	NA	NA	NA	GA
Italian	C304	Control	M	NA	Caucasian	NA	NA	NA	AA
Italian	C305	Control	M	NA	Caucasian	NA	NA	NA	AA
Italian	C306	Control	M	NA	Caucasian	NA	NA	NA	AA
Italian	C307	Control	M	NA	Caucasian	NA	NA	NA	GA
Italian	C308	Control	W	NA	Caucasian	NA	NA	NA	GA
Italian	C309	Control	W	NA	Caucasian	NA	NA	NA	GA
Italian	C310	Control	M	NA	Caucasian	NA	NA	NA	GA
Italian	C311	Control	W	NA	Caucasian	NA	NA	NA	AA
Italian	C312	Control	M	NA	Caucasian	NA	NA	NA	GA
Italian	C313	Control	M	NA	Caucasian	NA	NA	NA	GA
Italian	C314	Control	M	NA	Caucasian	NA	NA	NA	AA
Italian	C315	Control	M	NA	Caucasian	NA	NA	NA	GG
Italian	C316	Control	W	NA	Caucasian	NA	NA	NA	GA
Italian	C317	Control	M	NA	Caucasian	NA	NA	NA	AA
Italian	C318	Control	M	NA	Caucasian	NA	NA	NA	GA
Italian	C319	Control	W	NA	Caucasian	NA	NA	NA	GA
Italian	C320	Control	M	NA	Caucasian	NA	NA	NA	GA
Italian	C321	Control	W	NA	Caucasian	NA	NA	NA	AA
Italian	C322	Control	M	NA	Caucasian	NA	NA	NA	GA
Italian	C323	Control	W	NA	Caucasian	NA	NA	NA	GA
Italian	C324	Control	W	NA	Caucasian	NA	NA	NA	GA
Italian	C325	Control	W	NA	Caucasian	NA	NA	NA	AA
Italian	C326	Control	M	NA	Caucasian	NA	NA	NA	GA
Italian	C327	Control	M	NA	Caucasian	NA	NA	NA	AA
Italian	C328	Control	W	NA	Caucasian	NA	NA	NA	GA
Italian	C329	Control	M	NA	Caucasian	NA	NA	NA	GA
Italian	C330	Control	M	NA	Caucasian	NA	NA	NA	AA
Italian	C331	Control	M	NA	Caucasian	NA	NA	NA	GG
Italian	C332	Control	W	NA	Caucasian	NA	NA	NA	GA
Italian	C333	Control	W	NA	Caucasian	NA	NA	NA	GA
Italian	C334	Control	M	NA	Caucasian	NA	NA	NA	AA
Italian	C335	Control	W	NA	Caucasian	NA	NA	NA	AA
Italian	C336	Control	W	NA	Caucasian	NA	NA	NA	AA
Italian	C337	Control	M	NA	Caucasian	NA	NA	NA	AA
Italian	C338	Control	W	NA	Caucasian	NA	NA	NA	AA
Italian	C339	Control	W	NA	Caucasian	NA	NA	NA	GA
Italian	C340	Control	W	NA	Caucasian	NA	NA	NA	AA
Italian	C341	Control	M	NA	Caucasian	NA	NA	NA	AA
Italian	A475	Athlete	W	NA	Caucasian	Artistic gymnastics	Sprint/power	International	GA
Italian	A476	Athlete	M	NA	Caucasian	Artistic gymnastics	Sprint/power	National	GA
Italian	A477	Athlete	M	NA	Caucasian	Artistic gymnastics	Sprint/power	National	AA
Italian	A478	Athlete	M	NA	Caucasian	Artistic gymnastics	Sprint/power	International	AA
Italian	A479	Athlete	M	NA	Caucasian	Artistic gymnastics	Sprint/power	International	GA
Italian	A480	Athlete	M	NA	Caucasian	Artistic gymnastics	Sprint/power	International	GA
Italian	A481	Athlete	M	NA	Caucasian	Artistic gymnastics	Sprint/power	International	GA
Italian	A482	Athlete	M	NA	Caucasian	Artistic gymnastics	Sprint/power	International	GA
Italian	A483	Athlete	M	NA	Caucasian	Artistic gymnastics	Sprint/power	International	AA
Italian	A484	Athlete	M	NA	Caucasian	Artistic gymnastics	Sprint/power	International	GA
Italian	A485	Athlete	M	NA	Caucasian	Artistic gymnastics	Sprint/power	International	GA
Italian	A486	Athlete	W	NA	Caucasian	Artistic gymnastics	Sprint/power	National	AA
Italian	A487	Athlete	W	NA	Caucasian	Artistic gymnastics	Sprint/power	National	AA
Italian	A488	Athlete	W	NA	Caucasian	Artistic gymnastics	Sprint/power	International	GA
Italian	A489	Athlete	W	NA	Caucasian	Artistic gymnastics	Sprint/power	National	AA
Italian	A490	Athlete	W	NA	Caucasian	Artistic gymnastics	Sprint/power	National	AA
Italian	A491	Athlete	W	NA	Caucasian	Artistic gymnastics	Sprint/power	International	GA
Italian	A492	Athlete	W	NA	Caucasian	Artistic gymnastics	Sprint/power	National	GA
Italian	A493	Athlete	W	NA	Caucasian	Artistic gymnastics	Sprint/power	National	GA
Italian	A494	Athlete	W	NA	Caucasian	Artistic gymnastics	Sprint/power	National	GA
Italian	A495	Athlete	W	NA	Caucasian	Artistic gymnastics	Sprint/power	National	GA
Italian	A496	Athlete	W	NA	Caucasian	Artistic gymnastics	Sprint/power	National	AA
Italian	A497	Athlete	W	NA	Caucasian	Artistic gymnastics	Sprint/power	National	GG
Italian	A498	Athlete	W	NA	Caucasian	Artistic gymnastics	Sprint/power	National	AA
Italian	A499	Athlete	W	NA	Caucasian	Artistic gymnastics	Sprint/power	International	GA
Italian	A500	Athlete	W	NA	Caucasian	Artistic gymnastics	Sprint/power	National	GA
Italian	A501	Athlete	W	NA	Caucasian	Artistic gymnastics	Sprint/power	International	AA
Italian	A502	Athlete	W	NA	Caucasian	Artistic gymnastics	Sprint/power	National	GA
Italian	A503	Athlete	W	NA	Caucasian	Artistic gymnastics	Sprint/power	International	AA
Italian	A504	Athlete	W	NA	Caucasian	Artistic gymnastics	Sprint/power	International	AA
Italian	A505	Athlete	W	NA	Caucasian	Artistic gymnastics	Sprint/power	International	AA
Italian	A506	Athlete	W	NA	Caucasian	Artistic gymnastics	Sprint/power	International	AA
Italian	A507	Athlete	W	NA	Caucasian	Artistic gymnastics	Sprint/power	International	AA
Italian	A508	Athlete	W	NA	Caucasian	Artistic gymnastics	Sprint/power	International	AA
Italian	A509	Athlete	W	NA	Caucasian	Artistic gymnastics	Sprint/power	International	GA
Italian	A510	Athlete	W	NA	Caucasian	Artistic gymnastics	Sprint/power	International	AA
Italian	A511	Athlete	W	NA	Caucasian	Artistic gymnastics	Sprint/power	International	AA
Italian	A512	Athlete	W	NA	Caucasian	Artistic gymnastics	Sprint/power	International	GG
Italian	A513	Athlete	W	NA	Caucasian	Artistic gymnastics	Sprint/power	International	GA
Italian	A514	Athlete	M	NA	Caucasian	Artistic gymnastics	Sprint/power	International	GA
Italian	A515	Athlete	M	NA	Caucasian	Artistic gymnastics	Sprint/power	International	AA
Italian	A516	Athlete	M	NA	Caucasian	Artistic gymnastics	Sprint/power	International	GA
Italian	A517	Athlete	M	NA	Caucasian	Artistic gymnastics	Sprint/power	International	AA
Italian	A518	Athlete	W	NA	Caucasian	Artistic gymnastics	Sprint/power	National	AA
Italian	A519	Athlete	W	NA	Caucasian	Artistic gymnastics	Sprint/power	International	AA
Italian	A520	Athlete	W	NA	Caucasian	Artistic gymnastics	Sprint/power	National	AA
Italian	A521	Athlete	W	NA	Caucasian	Artistic gymnastics	Sprint/power	National	GA
Italian	A522	Athlete	M	NA	Caucasian	Marathon	Endurance	National	AA
Italian	A523	Athlete	M	NA	Caucasian	Running (100-200m)	Sprint/power	International	GG
Italian	A524	Athlete	M	NA	Caucasian	Running (100m)	Sprint/power	International	AA
Italian	A525	Athlete	W	NA	Caucasian	Running (100-200m)	Sprint/power	National	GA
Italian	A526	Athlete	W	NA	Caucasian	Running (100-200m)	Sprint/power	International	GA
Italian	A527	Athlete	W	NA	Caucasian	Running (800-1500m)	Uncertain	National	GA
Italian	A528	Athlete	W	NA	Caucasian	Running (100-200m)	Sprint/power	National	GA
Italian	A529	Athlete	W	NA	Caucasian	Running (100-200m)	Sprint/power	National	AA
Italian	A530	Athlete	M	NA	Caucasian	Running (100-200m)	Sprint/power	National	GA
Italian	A531	Athlete	M	NA	African-American	Running (100-200m)	Sprint/power	International	GA
Italian	A532	Athlete	M	NA	Caucasian	Running (100-200m)	Sprint/power	International	AA
Italian	A533	Athlete	M	NA	African-American	Running (100-200m)	Sprint/power	International	AA
Italian	A534	Athlete	W	NA	Caucasian	Running (1500-3000m)	Endurance	National	AA
Italian	A535	Athlete	W	NA	Caucasian	Marathon	Endurance	National	AA
Italian	A536	Athlete	W	NA	African-American	Running (100-200m)	Sprint/power	International	AA
Italian	A537	Athlete	M	NA	African-American	Running (100-200m)	Sprint/power	International	AA
Italian	A538	Athlete	M	NA	Caucasian	Running (400m)	Sprint/power	International	GA
Italian	A539	Athlete	M	NA	Caucasian	Running (100-200m)	Sprint/power	National	AA
Italian	A540	Athlete	M	NA	Caucasian	Decathlon	Mixed	International	GA
Italian	A541	Athlete	M	NA	African-American	Running (800m)	Mixed	International	AA
Italian	A542	Athlete	M	NA	Caucasian	Running (800m)	Mixed	International	GA
Italian	A543	Athlete	W	NA	Caucasian	Running (100-200m)	Sprint/power	National	GA
Italian	A544	Athlete	W	NA	Caucasian	Running (100-200m)	Sprint/power	International	GA
Italian	A545	Athlete	M	NA	Caucasian	Running (100-200m)	Sprint/power	National	AA
Italian	A546	Athlete	W	NA	Caucasian	Running (800m)	Mixed	International	AA
Italian	A547	Athlete	M	NA	Caucasian	Running (400m)	Sprint/power	International	GA
Italian	A548	Athlete	W	NA	Caucasian	Running (1500m)	Endurance	International	GA
Italian	A549	Athlete	M	NA	African-American	Running (100-200m)	Sprint/power	National	AA
Italian	A550	Athlete	W	NA	Caucasian	Running (400m)	Sprint/power	International	GA
Italian	A551	Athlete	M	NA	Caucasian	Decathlon	Mixed	International	GA
Italian	A552	Athlete	W	NA	Caucasian	Running (100-200m)	Sprint/power	International	GA
Italian	A553	Athlete	M	NA	Caucasian	Running (400m)	Sprint/power	International	AA
Italian	A554	Athlete	M	NA	Caucasian	Running (400m)	Sprint/power	International	AA
Italian	A555	Athlete	M	NA	Caucasian	Decathlon	Mixed	International	AA
Italian	A556	Athlete	M	NA	Caucasian	Decathlon	Mixed	International	GA
Italian	A557	Athlete	W	NA	Caucasian	Running (100-200m)	Sprint/power	National	AA
Italian	A558	Athlete	W	NA	Caucasian	Running (100-200m)	Sprint/power	National	GG
Italian	A559	Athlete	W	NA	Caucasian	Racewalking (20000m)	Endurance	International	GA
Italian	A560	Athlete	M	NA	Caucasian	Running (100-200m)	Sprint/power	National	GA
Italian	A561	Athlete	W	NA	Caucasian	Triathlon	Endurance	International	GA
Italian	A562	Athlete	M	NA	Caucasian	Triathlon	Endurance	International	AA
Italian	A563	Athlete	M	NA	Caucasian	Triathlon	Endurance	International	AA
Italian	A564	Athlete	M	NA	Caucasian	Triathlon	Endurance	International	AA
Italian	A565	Athlete	M	NA	Caucasian	Triathlon	Endurance	International	AT
Italian	A566	Athlete	M	NA	Caucasian	Triathlon	Endurance	International	AA
Italian	A567	Athlete	M	NA	Caucasian	Triathlon	Endurance	International	AA
Italian	A568	Athlete	W	NA	Caucasian	Triathlon	Endurance	International	GG
Italian	A569	Athlete	M	NA	Caucasian	Triathlon	Endurance	International	AA
Italian	A570	Athlete	M	NA	Caucasian	Triathlon	Endurance	International	GG
Italian	A571	Athlete	M	NA	Caucasian	Triathlon	Endurance	International	GA
Italian	A572	Athlete	W	NA	Caucasian	Triathlon	Endurance	International	AA
Italian	A573	Athlete	W	NA	Caucasian	Triathlon	Endurance	International	AA
Italian	A574	Athlete	M	NA	Caucasian	Triathlon	Endurance	International	GA
Italian	A575	Athlete	M	NA	Caucasian	Triathlon	Endurance	International	AA
Italian	A576	Athlete	M	NA	Caucasian	Triathlon	Endurance	International	GA
Italian	A577	Athlete	M	NA	Caucasian	Triathlon	Endurance	International	AA
Italian	A578	Athlete	M	NA	Caucasian	Triathlon	Endurance	International	AA
Italian	A579	Athlete	M	NA	Caucasian	Triathlon	Endurance	International	GA
Italian	A580	Athlete	W	NA	Caucasian	Triathlon	Endurance	International	GA
Italian	A581	Athlete	M	NA	Caucasian	Pentathlon	Mixed	International	AA
Italian	A582	Athlete	W	NA	Caucasian	Rhythmic Gymnastics	Mixed	International	GA
Italian	A583	Athlete	W	NA	Caucasian	Rhythmic Gymnastics	Mixed	International	GA
Italian	A584	Athlete	W	NA	Caucasian	Rhythmic Gymnastics	Mixed	International	GA
Italian	A585	Athlete	W	NA	Caucasian	Rhythmic Gymnastics	Mixed	International	GA
Italian	A586	Athlete	W	NA	Caucasian	Rhythmic Gymnastics	Mixed	International	AA
Italian	A587	Athlete	W	NA	Caucasian	Rhythmic Gymnastics	Mixed	International	AA
Italian	A588	Athlete	W	NA	Caucasian	Rhythmic Gymnastics	Mixed	International	GG
Italian	A589	Athlete	W	NA	Caucasian	Rhythmic Gymnastics	Mixed	International	AA
Italian	A590	Athlete	W	NA	Caucasian	Rhythmic Gymnastics	Mixed	International	AA
Italian	A591	Athlete	W	NA	Caucasian	Rhythmic Gymnastics	Mixed	International	AA
Italian	A592	Athlete	W	NA	Caucasian	Rhythmic Gymnastics	Mixed	International	GA
Italian	A593	Athlete	W	NA	Caucasian	Rhythmic Gymnastics	Mixed	International	AA
Italian	A594	Athlete	M	NA	Caucasian	Powerlifting	Sprint/power	International	AA
Italian	A595	Athlete	W	NA	Caucasian	Powerlifting	Sprint/power	International	AA
Italian	A596	Athlete	W	NA	Caucasian	Powerlifting	Sprint/power	International	AA
Italian	A597	Athlete	M	NA	Caucasian	Powerlifting	Sprint/power	International	AA
Italian	A598	Athlete	M	NA	Caucasian	Wrestling	Mixed	National	AA
Italian	A599	Athlete	M	NA	Caucasian	Wrestling	Mixed	National	AA
Polish	C342	Control	W	NA	Caucasian	NA	NA	NA	AA
Polish	C343	Control	W	NA	Caucasian	NA	NA	NA	AG
Polish	C344	Control	W	NA	Caucasian	NA	NA	NA	AA
Polish	C345	Control	W	NA	Caucasian	NA	NA	NA	AG
Polish	C346	Control	M	NA	Caucasian	NA	NA	NA	AA
Polish	C347	Control	W	NA	Caucasian	NA	NA	NA	AG
Polish	C348	Control	W	NA	Caucasian	NA	NA	NA	AG
Polish	C349	Control	W	NA	Caucasian	NA	NA	NA	AA
Polish	C350	Control	M	NA	Caucasian	NA	NA	NA	AA
Polish	C351	Control	W	NA	Caucasian	NA	NA	NA	AA
Polish	C352	Control	M	NA	Caucasian	NA	NA	NA	AA
Polish	C353	Control	M	NA	Caucasian	NA	NA	NA	AG
Polish	C354	Control	M	NA	Caucasian	NA	NA	NA	AG
Polish	C355	Control	M	NA	Caucasian	NA	NA	NA	AG
Polish	C356	Control	W	NA	Caucasian	NA	NA	NA	AG
Polish	C357	Control	M	NA	Caucasian	NA	NA	NA	AA
Polish	C358	Control	M	NA	Caucasian	NA	NA	NA	GG
Polish	C359	Control	M	NA	Caucasian	NA	NA	NA	GG
Polish	C360	Control	M	NA	Caucasian	NA	NA	NA	AA
Polish	C361	Control	M	NA	Caucasian	NA	NA	NA	AA
Polish	C362	Control	M	NA	Caucasian	NA	NA	NA	AA
Polish	C363	Control	M	NA	Caucasian	NA	NA	NA	GG
Polish	C364	Control	M	NA	Caucasian	NA	NA	NA	AA
Polish	C365	Control	M	NA	Caucasian	NA	NA	NA	AA
Polish	C366	Control	M	NA	Caucasian	NA	NA	NA	AA
Polish	C367	Control	M	NA	Caucasian	NA	NA	NA	AA
Polish	C368	Control	M	NA	Caucasian	NA	NA	NA	AA
Polish	C369	Control	M	NA	Caucasian	NA	NA	NA	AA
Polish	C370	Control	M	NA	Caucasian	NA	NA	NA	GG
Polish	C371	Control	W	NA	Caucasian	NA	NA	NA	AA
Polish	C372	Control	W	NA	Caucasian	NA	NA	NA	AG
Polish	C373	Control	W	NA	Caucasian	NA	NA	NA	AA
Polish	C374	Control	W	NA	Caucasian	NA	NA	NA	AA
Polish	C375	Control	W	NA	Caucasian	NA	NA	NA	AG
Polish	C376	Control	W	NA	Caucasian	NA	NA	NA	AA
Polish	C377	Control	W	NA	Caucasian	NA	NA	NA	AG
Polish	C378	Control	W	NA	Caucasian	NA	NA	NA	AA
Polish	C379	Control	W	NA	Caucasian	NA	NA	NA	AA
Polish	C380	Control	W	NA	Caucasian	NA	NA	NA	AA
Polish	C381	Control	W	NA	Caucasian	NA	NA	NA	AG
Polish	C382	Control	W	NA	Caucasian	NA	NA	NA	AG
Polish	C383	Control	M	NA	Caucasian	NA	NA	NA	AG
Polish	C384	Control	M	NA	Caucasian	NA	NA	NA	AA
Polish	C385	Control	M	NA	Caucasian	NA	NA	NA	AG
Polish	C386	Control	W	NA	Caucasian	NA	NA	NA	AA
Polish	C387	Control	W	NA	Caucasian	NA	NA	NA	AA
Polish	C388	Control	W	NA	Caucasian	NA	NA	NA	AG
Polish	C389	Control	M	NA	Caucasian	NA	NA	NA	AG
Polish	C390	Control	M	NA	Caucasian	NA	NA	NA	AA
Polish	C391	Control	M	NA	Caucasian	NA	NA	NA	AA
Polish	C392	Control	W	NA	Caucasian	NA	NA	NA	AG
Polish	C393	Control	W	NA	Caucasian	NA	NA	NA	AG
Polish	C394	Control	W	NA	Caucasian	NA	NA	NA	AA
Polish	C395	Control	M	NA	Caucasian	NA	NA	NA	AA
Polish	C396	Control	M	NA	Caucasian	NA	NA	NA	AA
Polish	C397	Control	M	NA	Caucasian	NA	NA	NA	AA
Polish	C398	Control	M	NA	Caucasian	NA	NA	NA	AA
Polish	C399	Control	M	NA	Caucasian	NA	NA	NA	AA
Polish	C400	Control	W	NA	Caucasian	NA	NA	NA	AG
Polish	C401	Control	W	NA	Caucasian	NA	NA	NA	AA
Polish	C402	Control	W	NA	Caucasian	NA	NA	NA	AG
Polish	C403	Control	W	NA	Caucasian	NA	NA	NA	AA
Polish	C404	Control	W	NA	Caucasian	NA	NA	NA	AA
Polish	C405	Control	W	NA	Caucasian	NA	NA	NA	AG
Polish	C406	Control	W	NA	Caucasian	NA	NA	NA	AA
Polish	C407	Control	W	NA	Caucasian	NA	NA	NA	AA
Polish	C408	Control	W	NA	Caucasian	NA	NA	NA	AA
Polish	C409	Control	W	NA	Caucasian	NA	NA	NA	AG
Polish	C410	Control	W	NA	Caucasian	NA	NA	NA	AA
Polish	C411	Control	W	NA	Caucasian	NA	NA	NA	AG
Polish	C412	Control	W	NA	Caucasian	NA	NA	NA	AA
Polish	C413	Control	W	NA	Caucasian	NA	NA	NA	AA
Polish	C414	Control	M	NA	Caucasian	NA	NA	NA	AG
Polish	C415	Control	W	NA	Caucasian	NA	NA	NA	AA
Polish	C416	Control	W	NA	Caucasian	NA	NA	NA	AG
Polish	C417	Control	M	NA	Caucasian	NA	NA	NA	AG
Polish	C418	Control	M	NA	Caucasian	NA	NA	NA	AA
Polish	C419	Control	W	NA	Caucasian	NA	NA	NA	AA
Polish	C420	Control	W	NA	Caucasian	NA	NA	NA	AA
Polish	C421	Control	M	NA	Caucasian	NA	NA	NA	AA
Polish	C422	Control	W	NA	Caucasian	NA	NA	NA	AA
Polish	C423	Control	W	NA	Caucasian	NA	NA	NA	AA
Polish	C424	Control	M	NA	Caucasian	NA	NA	NA	AA
Polish	C425	Control	W	NA	Caucasian	NA	NA	NA	AA
Polish	C426	Control	W	NA	Caucasian	NA	NA	NA	AG
Polish	C427	Control	W	NA	Caucasian	NA	NA	NA	AA
Polish	C428	Control	W	NA	Caucasian	NA	NA	NA	AG
Polish	C429	Control	W	NA	Caucasian	NA	NA	NA	AA
Polish	C430	Control	W	NA	Caucasian	NA	NA	NA	GG
Polish	C431	Control	W	NA	Caucasian	NA	NA	NA	AA
Polish	C432	Control	M	NA	Caucasian	NA	NA	NA	AG
Polish	C433	Control	W	NA	Caucasian	NA	NA	NA	GG
Polish	C434	Control	M	NA	Caucasian	NA	NA	NA	AG
Polish	C435	Control	W	NA	Caucasian	NA	NA	NA	GG
Polish	C436	Control	M	NA	Caucasian	NA	NA	NA	GG
Polish	C437	Control	M	NA	Caucasian	NA	NA	NA	AG
Polish	C438	Control	M	NA	Caucasian	NA	NA	NA	AG
Polish	C439	Control	W	NA	Caucasian	NA	NA	NA	AG
Polish	C440	Control	M	NA	Caucasian	NA	NA	NA	GG
Polish	C441	Control	M	NA	Caucasian	NA	NA	NA	GG
Polish	C442	Control	M	NA	Caucasian	NA	NA	NA	AA
Polish	C443	Control	M	NA	Caucasian	NA	NA	NA	AA
Polish	C444	Control	W	NA	Caucasian	NA	NA	NA	AG
Polish	C445	Control	M	NA	Caucasian	NA	NA	NA	AG
Polish	C446	Control	M	NA	Caucasian	NA	NA	NA	AA
Polish	C447	Control	W	NA	Caucasian	NA	NA	NA	AA
Polish	C448	Control	W	NA	Caucasian	NA	NA	NA	AG
Polish	C449	Control	M	NA	Caucasian	NA	NA	NA	AA
Polish	C450	Control	M	NA	Caucasian	NA	NA	NA	AA
Polish	C451	Control	M	NA	Caucasian	NA	NA	NA	AA
Polish	C452	Control	W	NA	Caucasian	NA	NA	NA	AA
Polish	C453	Control	M	NA	Caucasian	NA	NA	NA	AA
Polish	C454	Control	W	NA	Caucasian	NA	NA	NA	AG
Polish	C455	Control	M	NA	Caucasian	NA	NA	NA	GG
Polish	C456	Control	M	NA	Caucasian	NA	NA	NA	AA
Polish	C457	Control	M	NA	Caucasian	NA	NA	NA	GG
Polish	C458	Control	M	NA	Caucasian	NA	NA	NA	AA
Polish	C459	Control	M	NA	Caucasian	NA	NA	NA	AG
Polish	C460	Control	W	NA	Caucasian	NA	NA	NA	AA
Polish	C461	Control	W	NA	Caucasian	NA	NA	NA	AA
Polish	C462	Control	W	NA	Caucasian	NA	NA	NA	AA
Polish	C463	Control	M	NA	Caucasian	NA	NA	NA	AA
Polish	C464	Control	W	NA	Caucasian	NA	NA	NA	AG
Polish	C465	Control	W	NA	Caucasian	NA	NA	NA	AA
Polish	C466	Control	W	NA	Caucasian	NA	NA	NA	AA
Polish	C467	Control	M	NA	Caucasian	NA	NA	NA	AA
Polish	C468	Control	W	NA	Caucasian	NA	NA	NA	AA
Polish	C469	Control	W	NA	Caucasian	NA	NA	NA	AA
Polish	C470	Control	W	NA	Caucasian	NA	NA	NA	AA
Polish	C471	Control	W	NA	Caucasian	NA	NA	NA	AA
Polish	C472	Control	M	NA	Caucasian	NA	NA	NA	GG
Polish	C473	Control	M	NA	Caucasian	NA	NA	NA	AA
Polish	C474	Control	W	NA	Caucasian	NA	NA	NA	AA
Polish	C475	Control	W	NA	Caucasian	NA	NA	NA	GG
Polish	C476	Control	W	NA	Caucasian	NA	NA	NA	AA
Polish	C477	Control	M	NA	Caucasian	NA	NA	NA	AA
Polish	C478	Control	W	NA	Caucasian	NA	NA	NA	AA
Polish	C479	Control	W	NA	Caucasian	NA	NA	NA	AA
Polish	C480	Control	M	NA	Caucasian	NA	NA	NA	AG
Polish	C481	Control	W	NA	Caucasian	NA	NA	NA	AA
Polish	C482	Control	W	NA	Caucasian	NA	NA	NA	AA
Polish	C483	Control	W	NA	Caucasian	NA	NA	NA	AA
Polish	C484	Control	W	NA	Caucasian	NA	NA	NA	AA
Polish	C485	Control	M	NA	Caucasian	NA	NA	NA	AG
Polish	C486	Control	M	NA	Caucasian	NA	NA	NA	AG
Polish	C487	Control	M	NA	Caucasian	NA	NA	NA	AG
Polish	C488	Control	M	NA	Caucasian	NA	NA	NA	GG
Polish	C489	Control	M	NA	Caucasian	NA	NA	NA	AA
Polish	C490	Control	W	NA	Caucasian	NA	NA	NA	AA
Polish	C491	Control	W	NA	Caucasian	NA	NA	NA	AG
Polish	C492	Control	M	NA	Caucasian	NA	NA	NA	AG
Polish	C493	Control	M	NA	Caucasian	NA	NA	NA	AG
Polish	C494	Control	M	NA	Caucasian	NA	NA	NA	AG
Polish	C495	Control	M	NA	Caucasian	NA	NA	NA	AA
Polish	C496	Control	W	NA	Caucasian	NA	NA	NA	AA
Polish	C497	Control	M	NA	Caucasian	NA	NA	NA	AA
Polish	C498	Control	W	NA	Caucasian	NA	NA	NA	AA
Polish	C499	Control	W	NA	Caucasian	NA	NA	NA	AG
Polish	C500	Control	W	NA	Caucasian	NA	NA	NA	AA
Polish	C501	Control	M	NA	Caucasian	NA	NA	NA	AG
Polish	C502	Control	M	NA	Caucasian	NA	NA	NA	AA
Polish	C503	Control	M	NA	Caucasian	NA	NA	NA	AA
Polish	C504	Control	W	NA	Caucasian	NA	NA	NA	AG
Polish	C505	Control	W	NA	Caucasian	NA	NA	NA	AG
Polish	C506	Control	M	NA	Caucasian	NA	NA	NA	AA
Polish	C507	Control	M	NA	Caucasian	NA	NA	NA	AA
Polish	C508	Control	W	NA	Caucasian	NA	NA	NA	GG
Polish	C509	Control	W	NA	Caucasian	NA	NA	NA	AA
Polish	C510	Control	W	NA	Caucasian	NA	NA	NA	AA
Polish	C511	Control	M	NA	Caucasian	NA	NA	NA	AA
Polish	C512	Control	M	NA	Caucasian	NA	NA	NA	AG
Polish	C513	Control	M	NA	Caucasian	NA	NA	NA	AG
Polish	C514	Control	M	NA	Caucasian	NA	NA	NA	AA
Polish	C515	Control	W	NA	Caucasian	NA	NA	NA	GG
Polish	C516	Control	W	NA	Caucasian	NA	NA	NA	GG
Polish	C517	Control	M	NA	Caucasian	NA	NA	NA	AA
Polish	C518	Control	M	NA	Caucasian	NA	NA	NA	AA
Polish	C519	Control	W	NA	Caucasian	NA	NA	NA	AG
Polish	C520	Control	M	NA	Caucasian	NA	NA	NA	AG
Polish	C521	Control	W	NA	Caucasian	NA	NA	NA	AG
Polish	C522	Control	M	NA	Caucasian	NA	NA	NA	AG
Polish	C523	Control	W	NA	Caucasian	NA	NA	NA	AG
Polish	C524	Control	M	NA	Caucasian	NA	NA	NA	AG
Polish	C525	Control	W	NA	Caucasian	NA	NA	NA	AA
Polish	C526	Control	M	NA	Caucasian	NA	NA	NA	AA
Polish	C527	Control	W	NA	Caucasian	NA	NA	NA	AA
Polish	C528	Control	W	NA	Caucasian	NA	NA	NA	AA
Polish	C529	Control	M	NA	Caucasian	NA	NA	NA	AA
Polish	C530	Control	W	NA	Caucasian	NA	NA	NA	AA
Polish	C531	Control	M	NA	Caucasian	NA	NA	NA	AG
Polish	C532	Control	W	NA	Caucasian	NA	NA	NA	AA
Polish	C533	Control	M	NA	Caucasian	NA	NA	NA	AA
Polish	C534	Control	W	NA	Caucasian	NA	NA	NA	GG
Polish	C535	Control	M	NA	Caucasian	NA	NA	NA	AG
Polish	C536	Control	W	NA	Caucasian	NA	NA	NA	AA
Polish	C537	Control	M	NA	Caucasian	NA	NA	NA	AA
Polish	C538	Control	W	NA	Caucasian	NA	NA	NA	GG
Polish	C539	Control	M	NA	Caucasian	NA	NA	NA	AA
Polish	C540	Control	M	NA	Caucasian	NA	NA	NA	AA
Polish	C541	Control	W	NA	Caucasian	NA	NA	NA	AA
Polish	C542	Control	M	NA	Caucasian	NA	NA	NA	AG
Polish	C543	Control	M	NA	Caucasian	NA	NA	NA	AG
Polish	C544	Control	W	NA	Caucasian	NA	NA	NA	AG
Polish	C545	Control	M	NA	Caucasian	NA	NA	NA	AG
Polish	C546	Control	W	NA	Caucasian	NA	NA	NA	AA
Polish	C547	Control	W	NA	Caucasian	NA	NA	NA	AA
Polish	C548	Control	W	NA	Caucasian	NA	NA	NA	AA
Polish	C549	Control	M	NA	Caucasian	NA	NA	NA	AA
Polish	C550	Control	M	NA	Caucasian	NA	NA	NA	AG
Polish	C551	Control	W	NA	Caucasian	NA	NA	NA	AA
Polish	C552	Control	W	NA	Caucasian	NA	NA	NA	AA
Polish	C553	Control	M	NA	Caucasian	NA	NA	NA	AG
Polish	C554	Control	W	NA	Caucasian	NA	NA	NA	AA
Polish	C555	Control	M	NA	Caucasian	NA	NA	NA	AA
Polish	C556	Control	W	NA	Caucasian	NA	NA	NA	AA
Polish	C557	Control	W	NA	Caucasian	NA	NA	NA	AA
Polish	C558	Control	W	NA	Caucasian	NA	NA	NA	AA
Polish	C559	Control	M	NA	Caucasian	NA	NA	NA	AA
Polish	C560	Control	M	NA	Caucasian	NA	NA	NA	AA
Polish	C561	Control	W	NA	Caucasian	NA	NA	NA	AA
Polish	C562	Control	W	NA	Caucasian	NA	NA	NA	AG
Polish	C563	Control	W	NA	Caucasian	NA	NA	NA	AG
Polish	C564	Control	M	NA	Caucasian	NA	NA	NA	AA
Polish	C565	Control	M	NA	Caucasian	NA	NA	NA	AG
Polish	C566	Control	M	NA	Caucasian	NA	NA	NA	AA
Polish	C567	Control	W	NA	Caucasian	NA	NA	NA	AA
Polish	C568	Control	W	NA	Caucasian	NA	NA	NA	AA
Polish	C569	Control	M	NA	Caucasian	NA	NA	NA	AG
Polish	C570	Control	M	NA	Caucasian	NA	NA	NA	AA
Polish	C571	Control	W	NA	Caucasian	NA	NA	NA	GG
Polish	C572	Control	M	NA	Caucasian	NA	NA	NA	AA
Polish	C573	Control	W	NA	Caucasian	NA	NA	NA	GG
Polish	C574	Control	M	NA	Caucasian	NA	NA	NA	AA
Polish	C575	Control	M	NA	Caucasian	NA	NA	NA	AA
Polish	C576	Control	W	NA	Caucasian	NA	NA	NA	AG
Polish	C577	Control	W	NA	Caucasian	NA	NA	NA	AG
Polish	C578	Control	W	NA	Caucasian	NA	NA	NA	AG
Polish	C579	Control	W	NA	Caucasian	NA	NA	NA	GG
Polish	C580	Control	M	NA	Caucasian	NA	NA	NA	GG
Polish	C581	Control	W	NA	Caucasian	NA	NA	NA	AA
Polish	C582	Control	W	NA	Caucasian	NA	NA	NA	AA
Polish	C583	Control	M	NA	Caucasian	NA	NA	NA	AA
Polish	C584	Control	M	NA	Caucasian	NA	NA	NA	AG
Polish	C585	Control	W	NA	Caucasian	NA	NA	NA	AG
Polish	C586	Control	M	NA	Caucasian	NA	NA	NA	AG
Polish	C587	Control	M	NA	Caucasian	NA	NA	NA	AA
Polish	C588	Control	M	NA	Caucasian	NA	NA	NA	AA
Polish	C589	Control	W	NA	Caucasian	NA	NA	NA	AG
Polish	C590	Control	M	NA	Caucasian	NA	NA	NA	AG
Polish	C591	Control	W	NA	Caucasian	NA	NA	NA	AG
Polish	C592	Control	W	NA	Caucasian	NA	NA	NA	AG
Polish	C593	Control	W	NA	Caucasian	NA	NA	NA	AA
Polish	C594	Control	W	NA	Caucasian	NA	NA	NA	AA
Polish	C595	Control	W	NA	Caucasian	NA	NA	NA	AA
Polish	C596	Control	W	NA	Caucasian	NA	NA	NA	AA
Polish	C597	Control	M	NA	Caucasian	NA	NA	NA	GG
Polish	C598	Control	W	NA	Caucasian	NA	NA	NA	GG
Polish	C599	Control	M	NA	Caucasian	NA	NA	NA	AA
Polish	C600	Control	W	NA	Caucasian	NA	NA	NA	GG
Polish	C601	Control	M	NA	Caucasian	NA	NA	NA	AA
Polish	C602	Control	W	NA	Caucasian	NA	NA	NA	AA
Polish	C603	Control	M	NA	Caucasian	NA	NA	NA	AA
Polish	C604	Control	W	NA	Caucasian	NA	NA	NA	AA
Polish	C605	Control	M	NA	Caucasian	NA	NA	NA	AA
Polish	C606	Control	M	NA	Caucasian	NA	NA	NA	AA
Polish	C607	Control	W	NA	Caucasian	NA	NA	NA	AA
Polish	C608	Control	W	NA	Caucasian	NA	NA	NA	AG
Polish	C609	Control	W	NA	Caucasian	NA	NA	NA	AA
Polish	C610	Control	M	NA	Caucasian	NA	NA	NA	AG
Polish	C611	Control	M	NA	Caucasian	NA	NA	NA	AA
Polish	C612	Control	W	NA	Caucasian	NA	NA	NA	AG
Polish	C613	Control	W	NA	Caucasian	NA	NA	NA	AG
Polish	C614	Control	M	NA	Caucasian	NA	NA	NA	AA
Polish	C615	Control	M	NA	Caucasian	NA	NA	NA	GG
Polish	C616	Control	W	NA	Caucasian	NA	NA	NA	AA
Polish	C617	Control	W	NA	Caucasian	NA	NA	NA	AA
Polish	C618	Control	W	NA	Caucasian	NA	NA	NA	AG
Polish	C619	Control	W	NA	Caucasian	NA	NA	NA	AG
Polish	C620	Control	M	NA	Caucasian	NA	NA	NA	AG
Polish	C621	Control	M	NA	Caucasian	NA	NA	NA	AG
Polish	C622	Control	M	NA	Caucasian	NA	NA	NA	GG
Polish	C623	Control	W	NA	Caucasian	NA	NA	NA	AA
Polish	C624	Control	W	NA	Caucasian	NA	NA	NA	GG
Polish	C625	Control	W	NA	Caucasian	NA	NA	NA	AA
Polish	C626	Control	W	NA	Caucasian	NA	NA	NA	AA
Polish	C627	Control	W	NA	Caucasian	NA	NA	NA	AA
Polish	C628	Control	W	NA	Caucasian	NA	NA	NA	AA
Polish	C629	Control	M	NA	Caucasian	NA	NA	NA	AG
Polish	C630	Control	M	NA	Caucasian	NA	NA	NA	AG
Polish	C631	Control	W	NA	Caucasian	NA	NA	NA	AA
Polish	C632	Control	M	NA	Caucasian	NA	NA	NA	AA
Polish	C633	Control	W	NA	Caucasian	NA	NA	NA	AA
Polish	C634	Control	M	NA	Caucasian	NA	NA	NA	AA
Polish	C635	Control	M	NA	Caucasian	NA	NA	NA	AA
Polish	C636	Control	W	NA	Caucasian	NA	NA	NA	AG
Polish	C637	Control	M	NA	Caucasian	NA	NA	NA	AA
Polish	C638	Control	M	NA	Caucasian	NA	NA	NA	AA
Polish	C639	Control	M	NA	Caucasian	NA	NA	NA	AA
Polish	C640	Control	W	NA	Caucasian	NA	NA	NA	GG
Polish	C641	Control	W	NA	Caucasian	NA	NA	NA	GG
Polish	C642	Control	W	NA	Caucasian	NA	NA	NA	AA
Polish	C643	Control	W	NA	Caucasian	NA	NA	NA	AA
Polish	C644	Control	W	NA	Caucasian	NA	NA	NA	AA
Polish	C645	Control	W	NA	Caucasian	NA	NA	NA	AG
Polish	C646	Control	M	NA	Caucasian	NA	NA	NA	AA
Polish	C647	Control	W	NA	Caucasian	NA	NA	NA	AG
Polish	C648	Control	W	NA	Caucasian	NA	NA	NA	AG
Polish	C649	Control	M	NA	Caucasian	NA	NA	NA	AG
Polish	C650	Control	M	NA	Caucasian	NA	NA	NA	AA
Polish	C651	Control	W	NA	Caucasian	NA	NA	NA	AA
Polish	C652	Control	W	NA	Caucasian	NA	NA	NA	AA
Polish	C653	Control	W	NA	Caucasian	NA	NA	NA	GG
Polish	C654	Control	W	NA	Caucasian	NA	NA	NA	AA
Polish	C655	Control	W	NA	Caucasian	NA	NA	NA	AA
Polish	C656	Control	W	NA	Caucasian	NA	NA	NA	AA
Polish	C657	Control	W	NA	Caucasian	NA	NA	NA	AA
Polish	C658	Control	M	NA	Caucasian	NA	NA	NA	GG
Polish	C659	Control	M	NA	Caucasian	NA	NA	NA	AG
Polish	C660	Control	W	NA	Caucasian	NA	NA	NA	AG
Polish	C661	Control	M	NA	Caucasian	NA	NA	NA	AA
Polish	C662	Control	M	NA	Caucasian	NA	NA	NA	AA
Polish	C663	Control	W	NA	Caucasian	NA	NA	NA	AA
Polish	C664	Control	W	NA	Caucasian	NA	NA	NA	AA
Polish	C665	Control	M	NA	Caucasian	NA	NA	NA	AA
Polish	C666	Control	W	NA	Caucasian	NA	NA	NA	AG
Polish	C667	Control	W	NA	Caucasian	NA	NA	NA	AA
Polish	C668	Control	W	NA	Caucasian	NA	NA	NA	AA
Polish	C669	Control	W	NA	Caucasian	NA	NA	NA	AA
Polish	C670	Control	M	NA	Caucasian	NA	NA	NA	AA
Polish	C671	Control	M	NA	Caucasian	NA	NA	NA	AG
Polish	C672	Control	M	NA	Caucasian	NA	NA	NA	AA
Polish	C673	Control	W	NA	Caucasian	NA	NA	NA	AA
Polish	C674	Control	W	NA	Caucasian	NA	NA	NA	AA
Polish	C675	Control	W	NA	Caucasian	NA	NA	NA	AA
Polish	C676	Control	W	NA	Caucasian	NA	NA	NA	GG
Polish	C677	Control	W	NA	Caucasian	NA	NA	NA	AA
Polish	C678	Control	W	NA	Caucasian	NA	NA	NA	AG
Polish	C679	Control	W	NA	Caucasian	NA	NA	NA	AA
Polish	C680	Control	W	NA	Caucasian	NA	NA	NA	AG
Polish	C681	Control	W	NA	Caucasian	NA	NA	NA	AG
Polish	C682	Control	W	NA	Caucasian	NA	NA	NA	AG
Polish	C683	Control	W	NA	Caucasian	NA	NA	NA	AG
Polish	C684	Control	W	NA	Caucasian	NA	NA	NA	AA
Polish	C685	Control	W	NA	Caucasian	NA	NA	NA	AA
Polish	C686	Control	W	NA	Caucasian	NA	NA	NA	AA
Polish	C687	Control	W	NA	Caucasian	NA	NA	NA	GG
Polish	C688	Control	W	NA	Caucasian	NA	NA	NA	AG
Polish	C689	Control	M	NA	Caucasian	NA	NA	NA	AG
Polish	C690	Control	M	NA	Caucasian	NA	NA	NA	AA
Polish	C691	Control	W	NA	Caucasian	NA	NA	NA	AA
Polish	C692	Control	W	NA	Caucasian	NA	NA	NA	GG
Polish	C693	Control	M	NA	Caucasian	NA	NA	NA	AA
Polish	C694	Control	M	NA	Caucasian	NA	NA	NA	AG
Polish	C695	Control	W	NA	Caucasian	NA	NA	NA	AG
Polish	C696	Control	M	NA	Caucasian	NA	NA	NA	AG
Polish	C697	Control	W	NA	Caucasian	NA	NA	NA	AG
Polish	C698	Control	M	NA	Caucasian	NA	NA	NA	AA
Polish	C699	Control	W	NA	Caucasian	NA	NA	NA	AA
Polish	C700	Control	W	NA	Caucasian	NA	NA	NA	AA
Polish	C701	Control	W	NA	Caucasian	NA	NA	NA	AA
Polish	C702	Control	W	NA	Caucasian	NA	NA	NA	AG
Polish	C703	Control	M	NA	Caucasian	NA	NA	NA	AG
Polish	C704	Control	W	NA	Caucasian	NA	NA	NA	AG
Polish	C705	Control	W	NA	Caucasian	NA	NA	NA	AG
Polish	C706	Control	W	NA	Caucasian	NA	NA	NA	AA
Polish	C707	Control	W	NA	Caucasian	NA	NA	NA	AA
Polish	C708	Control	M	NA	Caucasian	NA	NA	NA	AA
Polish	C709	Control	M	NA	Caucasian	NA	NA	NA	AG
Polish	C710	Control	M	NA	Caucasian	NA	NA	NA	AA
Polish	C711	Control	M	NA	Caucasian	NA	NA	NA	AG
Polish	C712	Control	M	NA	Caucasian	NA	NA	NA	GG
Polish	C713	Control	M	NA	Caucasian	NA	NA	NA	AA
Polish	C714	Control	M	NA	Caucasian	NA	NA	NA	AA
Polish	C715	Control	M	NA	Caucasian	NA	NA	NA	AG
Polish	C716	Control	M	NA	Caucasian	NA	NA	NA	AA
Polish	C717	Control	M	NA	Caucasian	NA	NA	NA	AA
Polish	C718	Control	M	NA	Caucasian	NA	NA	NA	AA
Polish	C719	Control	M	NA	Caucasian	NA	NA	NA	AA
Polish	C720	Control	M	NA	Caucasian	NA	NA	NA	AG
Polish	C721	Control	M	NA	Caucasian	NA	NA	NA	AG
Polish	C722	Control	M	NA	Caucasian	NA	NA	NA	AA
Polish	C723	Control	M	NA	Caucasian	NA	NA	NA	AA
Polish	C724	Control	M	NA	Caucasian	NA	NA	NA	GG
Polish	C725	Control	M	NA	Caucasian	NA	NA	NA	AA
Polish	C726	Control	M	NA	Caucasian	NA	NA	NA	AA
Polish	C727	Control	M	NA	Caucasian	NA	NA	NA	AA
Polish	C728	Control	M	NA	Caucasian	NA	NA	NA	AG
Polish	C729	Control	W	NA	Caucasian	NA	NA	NA	AA
Polish	C730	Control	W	NA	Caucasian	NA	NA	NA	AA
Polish	C731	Control	W	NA	Caucasian	NA	NA	NA	AA
Polish	C732	Control	W	NA	Caucasian	NA	NA	NA	AA
Polish	C733	Control	M	NA	Caucasian	NA	NA	NA	AG
Polish	C734	Control	M	NA	Caucasian	NA	NA	NA	AA
Polish	C735	Control	M	NA	Caucasian	NA	NA	NA	GG
Polish	C736	Control	M	NA	Caucasian	NA	NA	NA	AA
Polish	C737	Control	M	NA	Caucasian	NA	NA	NA	AA
Polish	C738	Control	M	NA	Caucasian	NA	NA	NA	AA
Polish	C739	Control	M	NA	Caucasian	NA	NA	NA	AG
Polish	C740	Control	M	NA	Caucasian	NA	NA	NA	AA
Polish	C741	Control	M	NA	Caucasian	NA	NA	NA	AA
Polish	C742	Control	M	NA	Caucasian	NA	NA	NA	AA
Polish	C743	Control	M	NA	Caucasian	NA	NA	NA	AA
Polish	C744	Control	M	NA	Caucasian	NA	NA	NA	AG
Polish	C745	Control	M	NA	Caucasian	NA	NA	NA	AG
Polish	C746	Control	M	NA	Caucasian	NA	NA	NA	AA
Polish	C747	Control	M	NA	Caucasian	NA	NA	NA	AA
Polish	C748	Control	M	NA	Caucasian	NA	NA	NA	AA
Polish	C749	Control	M	NA	Caucasian	NA	NA	NA	AA
Polish	C750	Control	M	NA	Caucasian	NA	NA	NA	AA
Polish	C751	Control	M	NA	Caucasian	NA	NA	NA	AA
Polish	C752	Control	M	NA	Caucasian	NA	NA	NA	AA
Polish	C753	Control	M	NA	Caucasian	NA	NA	NA	GG
Polish	C754	Control	M	NA	Caucasian	NA	NA	NA	AA
Polish	C755	Control	M	NA	Caucasian	NA	NA	NA	AA
Polish	C756	Control	M	NA	Caucasian	NA	NA	NA	AG
Polish	C757	Control	M	NA	Caucasian	NA	NA	NA	AA
Polish	C758	Control	M	NA	Caucasian	NA	NA	NA	AA
Polish	C759	Control	M	NA	Caucasian	NA	NA	NA	AA
Polish	C760	Control	M	NA	Caucasian	NA	NA	NA	AA
Polish	C761	Control	W	NA	Caucasian	NA	NA	NA	AA
Polish	C762	Control	M	NA	Caucasian	NA	NA	NA	AA
Polish	C763	Control	W	NA	Caucasian	NA	NA	NA	AA
Polish	C764	Control	W	NA	Caucasian	NA	NA	NA	AA
Polish	C765	Control	W	NA	Caucasian	NA	NA	NA	GG
Polish	C766	Control	M	NA	Caucasian	NA	NA	NA	AA
Polish	C767	Control	W	NA	Caucasian	NA	NA	NA	AA
Polish	C768	Control	W	NA	Caucasian	NA	NA	NA	AA
Polish	C769	Control	W	NA	Caucasian	NA	NA	NA	AG
Polish	C770	Control	W	NA	Caucasian	NA	NA	NA	AA
Polish	C771	Control	W	NA	Caucasian	NA	NA	NA	AA
Polish	C772	Control	M	NA	Caucasian	NA	NA	NA	GG
Polish	C773	Control	W	NA	Caucasian	NA	NA	NA	AG
Polish	C774	Control	M	NA	Caucasian	NA	NA	NA	AG
Polish	C775	Control	M	NA	Caucasian	NA	NA	NA	AG
Polish	C776	Control	W	NA	Caucasian	NA	NA	NA	AG
Polish	C777	Control	W	NA	Caucasian	NA	NA	NA	AG
Polish	C778	Control	W	NA	Caucasian	NA	NA	NA	AG
Polish	C779	Control	W	NA	Caucasian	NA	NA	NA	AG
Polish	C780	Control	W	NA	Caucasian	NA	NA	NA	AG
Polish	C781	Control	W	NA	Caucasian	NA	NA	NA	AG
Polish	C782	Control	W	NA	Caucasian	NA	NA	NA	AG
Polish	C783	Control	W	NA	Caucasian	NA	NA	NA	AG
Polish	C784	Control	W	NA	Caucasian	NA	NA	NA	AG
Polish	C785	Control	M	NA	Caucasian	NA	NA	NA	AG
Polish	C786	Control	M	NA	Caucasian	NA	NA	NA	AG
Polish	C787	Control	W	NA	Caucasian	NA	NA	NA	AG
Polish	C788	Control	M	NA	Caucasian	NA	NA	NA	AG
Polish	C789	Control	M	NA	Caucasian	NA	NA	NA	AG
Polish	C790	Control	M	NA	Caucasian	NA	NA	NA	AG
Polish	C791	Control	M	NA	Caucasian	NA	NA	NA	AG
Polish	C792	Control	M	NA	Caucasian	NA	NA	NA	AG
Polish	C793	Control	M	NA	Caucasian	NA	NA	NA	AG
Polish	C794	Control	M	NA	Caucasian	NA	NA	NA	AG
Polish	C795	Control	M	NA	Caucasian	NA	NA	NA	AG
Polish	C796	Control	W	NA	Caucasian	NA	NA	NA	GG
Polish	C797	Control	W	NA	Caucasian	NA	NA	NA	AA
Polish	C798	Control	W	NA	Caucasian	NA	NA	NA	AG
Polish	C799	Control	W	NA	Caucasian	NA	NA	NA	AG
Polish	C800	Control	M	NA	Caucasian	NA	NA	NA	AG
Polish	C801	Control	W	NA	Caucasian	NA	NA	NA	AG
Polish	C802	Control	W	NA	Caucasian	NA	NA	NA	AG
Polish	C803	Control	W	NA	Caucasian	NA	NA	NA	GG
Polish	C804	Control	W	NA	Caucasian	NA	NA	NA	AG
Polish	C805	Control	W	NA	Caucasian	NA	NA	NA	AG
Polish	C806	Control	W	NA	Caucasian	NA	NA	NA	AG
Polish	C807	Control	W	NA	Caucasian	NA	NA	NA	AG
Polish	C808	Control	W	NA	Caucasian	NA	NA	NA	AA
Polish	C809	Control	W	NA	Caucasian	NA	NA	NA	AG
Polish	C810	Control	W	NA	Caucasian	NA	NA	NA	AG
Polish	C811	Control	W	NA	Caucasian	NA	NA	NA	AG
Polish	C812	Control	M	NA	Caucasian	NA	NA	NA	AG
Polish	C813	Control	M	NA	Caucasian	NA	NA	NA	AG
Polish	C814	Control	M	NA	Caucasian	NA	NA	NA	AG
Polish	C815	Control	M	NA	Caucasian	NA	NA	NA	AG
Polish	C816	Control	M	NA	Caucasian	NA	NA	NA	AG
Polish	C817	Control	M	NA	Caucasian	NA	NA	NA	AG
Polish	C818	Control	M	NA	Caucasian	NA	NA	NA	AG
Polish	C819	Control	M	NA	Caucasian	NA	NA	NA	AG
Polish	C820	Control	M	NA	Caucasian	NA	NA	NA	AG
Polish	C821	Control	M	NA	Caucasian	NA	NA	NA	AG
Polish	C822	Control	M	NA	Caucasian	NA	NA	NA	AG
Polish	C823	Control	M	NA	Caucasian	NA	NA	NA	AG
Polish	C824	Control	M	NA	Caucasian	NA	NA	NA	AG
Polish	C825	Control	M	NA	Caucasian	NA	NA	NA	AG
Polish	C826	Control	M	NA	Caucasian	NA	NA	NA	AG
Polish	C827	Control	M	NA	Caucasian	NA	NA	NA	AG
Polish	C828	Control	M	NA	Caucasian	NA	NA	NA	AG
Polish	C829	Control	M	NA	Caucasian	NA	NA	NA	GG
Polish	C830	Control	M	NA	Caucasian	NA	NA	NA	GG
Polish	C831	Control	M	NA	Caucasian	NA	NA	NA	AG
Polish	C832	Control	M	NA	Caucasian	NA	NA	NA	AG
Polish	C833	Control	M	NA	Caucasian	NA	NA	NA	AG
Polish	C834	Control	M	NA	Caucasian	NA	NA	NA	AG
Polish	C835	Control	M	NA	Caucasian	NA	NA	NA	AG
Polish	C836	Control	M	NA	Caucasian	NA	NA	NA	GG
Polish	C837	Control	W	NA	Caucasian	NA	NA	NA	AA
Polish	C838	Control	W	NA	Caucasian	NA	NA	NA	GG
Polish	C839	Control	W	NA	Caucasian	NA	NA	NA	AG
Polish	C840	Control	W	NA	Caucasian	NA	NA	NA	GG
Polish	C841	Control	W	NA	Caucasian	NA	NA	NA	AG
Polish	A600	Athlete	M	NA	Caucasian	Rowing (2000m)	Endurance	International	AA
Polish	A601	Athlete	M	NA	Caucasian	Swimming (800m)	Endurance	International	AA
Polish	A602	Athlete	M	NA	Caucasian	Rowing (2000m)	Endurance	International	AG
Polish	A603	Athlete	M	NA	Caucasian	Rowing (2000m)	Endurance	International	AG
Polish	A604	Athlete	M	NA	Caucasian	Rowing (2000m)	Endurance	International	AA
Polish	A605	Athlete	M	NA	Caucasian	Rowing (2000m)	Endurance	International	AG
Polish	A606	Athlete	M	NA	Caucasian	Rowing (2000m)	Endurance	International	AG
Polish	A607	Athlete	M	NA	Caucasian	Rowing (2000m)	Endurance	International	AG
Polish	A608	Athlete	M	NA	Caucasian	Rowing (2000m)	Endurance	International	AG
Polish	A609	Athlete	M	NA	Caucasian	Rowing (2000m)	Endurance	International	AG
Polish	A610	Athlete	M	NA	Caucasian	Rowing (2000m)	Endurance	International	AA
Polish	A611	Athlete	M	NA	Caucasian	Rowing (2000m)	Endurance	International	AA
Polish	A612	Athlete	M	NA	Caucasian	Rowing (2000m)	Endurance	International	GG
Polish	A613	Athlete	W	NA	Caucasian	Rowing (2000m)	Endurance	International	AA
Polish	A614	Athlete	W	NA	Caucasian	Mountain cycling	Endurance	International	AA
Polish	A615	Athlete	W	NA	Caucasian	Cross-country skiing	Endurance	International	AA
Polish	A616	Athlete	W	NA	Caucasian	Canoeing (200-1000m)	Mixed	International	AA
Polish	A617	Athlete	M	NA	Caucasian	Road cycling	Endurance	International	AG
Polish	A618	Athlete	W	NA	Caucasian	Cross-country skiing	Endurance	International	AA
Polish	A619	Athlete	M	NA	Caucasian	Rowing (2000m)	Endurance	International	AA
Polish	A620	Athlete	W	NA	Caucasian	Rowing (2000m)	Endurance	International	AA
Polish	A621	Athlete	M	NA	Caucasian	Triathlon	Endurance	International	AA
Polish	A622	Athlete	W	NA	Caucasian	Running (800m)	Mixed	International	AA
Polish	A623	Athlete	M	NA	Caucasian	Running (1500m)	Endurance	International	AA
Polish	A624	Athlete	M	NA	Caucasian	Running (1500m)	Endurance	International	AA
Polish	A625	Athlete	M	NA	Caucasian	Triathlon	Endurance	International	AG
Polish	A626	Athlete	M	NA	Caucasian	Rowing (2000m)	Endurance	International	AG
Polish	A627	Athlete	M	NA	Caucasian	Rowing (2000m)	Endurance	International	AG
Polish	A628	Athlete	M	NA	Caucasian	Rowing (2000m)	Endurance	International	AG
Polish	A629	Athlete	M	NA	Caucasian	Rowing (2000m)	Endurance	International	AG
Polish	A630	Athlete	M	NA	Caucasian	Rowing (2000m)	Endurance	International	AA
Polish	A631	Athlete	M	NA	Caucasian	Rowing (2000m)	Endurance	International	AA
Polish	A632	Athlete	M	NA	Caucasian	Rowing (2000m)	Endurance	International	AA
Polish	A633	Athlete	M	NA	Caucasian	Rowing (2000m)	Endurance	International	AG
Polish	A634	Athlete	M	NA	Caucasian	Rowing (2000m)	Endurance	International	AA
Polish	A635	Athlete	M	NA	Caucasian	Rowing (2000m)	Endurance	International	AA
Polish	A636	Athlete	M	NA	Caucasian	Rowing (2000m)	Endurance	International	AG
Polish	A637	Athlete	M	NA	Caucasian	Rowing (2000m)	Endurance	International	AG
Polish	A638	Athlete	M	NA	Caucasian	Rowing (2000m)	Endurance	International	AG
Polish	A639	Athlete	M	NA	Caucasian	Cycling (1000m)	Sprint/power	International	GG
Polish	A640	Athlete	W	NA	Caucasian	Rowing (2000m)	Endurance	International	AA
Polish	A641	Athlete	M	NA	Caucasian	Rowing (2000m)	Endurance	International	AA
Polish	A642	Athlete	M	NA	Caucasian	Running (3000m)	Endurance	International	AA
Polish	A643	Athlete	W	NA	Caucasian	Running (3000m)	Endurance	International	AA
Polish	A644	Athlete	M	NA	Caucasian	Running (800m)	Mixed	International
Polish	A645	Athlete	M	NA	Caucasian	Road cycling	Endurance	International	AG
Polish	A646	Athlete	M	NA	Caucasian	Road cycling	Endurance	International	AG
Polish	A647	Athlete	M	NA	Caucasian	Road cycling	Endurance	International	AG
Polish	A648	Athlete	M	NA	Caucasian	Road cycling	Endurance	International	AA
Polish	A649	Athlete	M	NA	Caucasian	Road cycling	Endurance	International	AG
Polish	A650	Athlete	M	NA	Caucasian	Road cycling	Endurance	International	AA
Polish	A651	Athlete	M	NA	Caucasian	Canoeing (200-1000m)	Mixed	International	AG
Polish	A652	Athlete	W	NA	Caucasian	Canoeing (200-1000m)	Mixed	International	AA
Polish	A653	Athlete	M	NA	Caucasian	Canoeing (200-1000m)	Mixed	International	AG
Polish	A654	Athlete	M	NA	Caucasian	Canoeing (200-1000m)	Mixed	International	AA
Polish	A655	Athlete	W	NA	Caucasian	Rowing (2000m)	Endurance	International	AG
Polish	A656	Athlete	W	NA	Caucasian	Rowing (2000m)	Endurance	International	AA
Polish	A657	Athlete	M	NA	Caucasian	Road cycling	Endurance	International	AG
Polish	A658	Athlete	M	NA	Caucasian	Canoeing (200-1000m)	Mixed	International	AA
Polish	A659	Athlete	M	NA	Caucasian	Rowing (2000m)	Endurance	International	AA
Polish	A660	Athlete	M	NA	Caucasian	Road cycling	Endurance	International	AA
Polish	A661	Athlete	M	NA	Caucasian	Rowing (2000m)	Endurance	International	AG
Polish	A662	Athlete	W	NA	Caucasian	Canoeing (200-1000m)	Mixed	International	AG
Polish	A663	Athlete	M	NA	Caucasian	Running (5000m)	Endurance	International	AG
Polish	A664	Athlete	M	NA	Caucasian	Rowing (2000m)	Endurance	International	AG
Polish	A665	Athlete	M	NA	Caucasian	Canoeing (200-1000m)	Mixed	International	AA
Polish	A666	Athlete	W	NA	Caucasian	Canoeing (200-1000m)	Mixed	International	AA
Polish	A667	Athlete	M	NA	Caucasian	Marathon	Endurance	International	AA
Polish	A668	Athlete	M	NA	Caucasian	Rowing (2000m)	Endurance	International	AG
Polish	A669	Athlete	M	NA	Caucasian	Rowing (2000m)	Endurance	International	AA
Polish	A670	Athlete	M	NA	Caucasian	Rowing (2000m)	Endurance	International	AA
Polish	A671	Athlete	M	NA	Caucasian	Rowing (2000m)	Endurance	International	GG
Polish	A672	Athlete	M	NA	Caucasian	Rowing (2000m)	Endurance	International	AA
Polish	A673	Athlete	M	NA	Caucasian	Rowing (2000m)	Endurance	International	AA
Polish	A674	Athlete	M	NA	Caucasian	Triathlon	Endurance	International	AA
Polish	A675	Athlete	M	NA	Caucasian	Triathlon	Endurance	International	AA
Polish	A676	Athlete	M	NA	Caucasian	Marathon	Endurance	International	AA
Polish	A677	Athlete	M	NA	Caucasian	Marathon	Endurance	International	AA
Polish	A678	Athlete	M	NA	Caucasian	Marathon	Endurance	International	AA
Polish	A679	Athlete	W	NA	Caucasian	Running	Endurance	International	AG
Polish	A680	Athlete	W	NA	Caucasian	Cycling (2000m)	Sprint/power	International	AA
Polish	A681	Athlete	M	NA	Caucasian	Rowing (2000m)	Endurance	International	GG
Polish	A682	Athlete	M	NA	Caucasian	Rowing (2000m)	Endurance	International	AA
Polish	A683	Athlete	M	NA	Caucasian	Road cycling	Endurance	International	AG
Polish	A684	Athlete	M	NA	Caucasian	Swimming (800m)	Endurance	International	AG
Polish	A685	Athlete	M	NA	Caucasian	Swimming (1500m)	Endurance	International	AG
Polish	A686	Athlete	W	NA	Caucasian	Swimming (1500m)	Endurance	International	AG
Polish	A687	Athlete	M	NA	Caucasian	Swimming (1500m)	Endurance	International	AA
Polish	A688	Athlete	M	NA	Caucasian	Swimming (1500m)	Endurance	International	AA
Polish	A689	Athlete	M	NA	Caucasian	Road cycling	Endurance	International	AG
Polish	A690	Athlete	M	NA	Caucasian	Running (3000m)	Endurance	International	AA
Polish	A691	Athlete	M	NA	Caucasian	Swimming (800m)	Endurance	International	AG
Polish	A692	Athlete	M	NA	Caucasian	Swimming (800m)	Endurance	International	AA
Polish	A693	Athlete	M	NA	Caucasian	Running (1500m)	Endurance	International	AG
Polish	A694	Athlete	M	NA	Caucasian	Swimming (1500m)	Endurance	International	AA
Polish	A695	Athlete	M	NA	Caucasian	Swimming (800m)	Endurance	International	AG
Polish	A696	Athlete	W	NA	Caucasian	Running (3000m)	Endurance	International	AA
Polish	A697	Athlete	M	NA	Caucasian	Running (3000m)	Endurance	International	AA
Polish	A698	Athlete	M	NA	Caucasian	Running (1500m)	Endurance	International	AG
Polish	A699	Athlete	M	NA	Caucasian	Running (800m)	Mixed	International	AG
Polish	A700	Athlete	M	NA	Caucasian	Marathon	Endurance	International	AA
Polish	A701	Athlete	M	NA	Caucasian	Running (1500m)	Endurance	International	AG
Polish	A702	Athlete	W	NA	Caucasian	Running (3000m)	Endurance	International	AA
Polish	A703	Athlete	M	NA	Caucasian	Marathon	Endurance	International	AG
Polish	A704	Athlete	M	NA	Caucasian	Running (1500m)	Endurance	International	AA
Polish	A705	Athlete	M	NA	Caucasian	Triathlon	Endurance	International	AA
Polish	A706	Athlete	W	NA	Caucasian	Running (3000m)	Endurance	International	AA
Polish	A707	Athlete	M	NA	Caucasian	Triathlon	Endurance	International	AA
Polish	A708	Athlete	M	NA	Caucasian	Road cycling	Endurance	International	AG
Polish	A709	Athlete	M	NA	Caucasian	Road cycling	Endurance	International	AA
Polish	A710	Athlete	M	NA	Caucasian	Long jump	Sprint/power	International	AA
Polish	A711	Athlete	M	NA	Caucasian	Long jump	Sprint/power	International	AA
Polish	A712	Athlete	M	NA	Caucasian	Shot put	Sprint/power	International	AG
Polish	A713	Athlete	M	NA	Caucasian	Running (400m)	Sprint/power	International	AG
Polish	A714	Athlete	W	NA	Caucasian	Swimming (100m)	Sprint/power	International	AG
Polish	A715	Athlete	M	NA	Caucasian	Powerlifting	Sprint/power	International	AA
Polish	A716	Athlete	M	NA	Caucasian	Running (400m)	Sprint/power	International	AG
Polish	A717	Athlete	M	NA	Caucasian	Powerlifting	Sprint/power	International	AA
Polish	A718	Athlete	M	NA	Caucasian	Powerlifting	Sprint/power	International	AA
Polish	A719	Athlete	M	NA	Caucasian	Powerlifting	Sprint/power	International	AA
Polish	A720	Athlete	M	NA	Caucasian	Shooting	Endurance	International	AA
Polish	A721	Athlete	W	NA	Caucasian	Archery	Sprint/power	International	AA
Polish	A722	Athlete	M	NA	Caucasian	Sky jumping	Sprint/power	International	AA
Polish	A723	Athlete	M	NA	Caucasian	Running (400m)	Sprint/power	International	AA
Polish	A724	Athlete	W	NA	Caucasian	Running (400m)	Sprint/power	International	AA
Polish	A725	Athlete	M	NA	Caucasian	Weightlifting	Sprint/power	International	AA
Polish	A726	Athlete	W	NA	Caucasian	Running (100-400m)	Sprint/power	International	AA
Polish	A727	Athlete	W	NA	Caucasian	Long jump	Sprint/power	International	AG
Polish	A728	Athlete	W	NA	Caucasian	Archery	Sprint/power	International	AG
Polish	A729	Athlete	W	NA	Caucasian	Running (200m)	Sprint/power	International	AG
Polish	A730	Athlete	M	NA	Caucasian	Running (400m)	Sprint/power	International	AA
Polish	A731	Athlete	M	NA	Caucasian	Running (400m)	Sprint/power	International	AA
Polish	A732	Athlete	W	NA	Caucasian	Running (400m)	Sprint/power	International	AG
Polish	A733	Athlete	M	NA	Caucasian	Shot put	Sprint/power	International	AA
Polish	A734	Athlete	M	NA	Caucasian	Swimming (100m)	Sprint/power	International	AG
Polish	A735	Athlete	M	NA	Caucasian	Running (200m)	Sprint/power	International	GG
Polish	A736	Athlete	W	NA	Caucasian	Running (400m)	Sprint/power	International	AA
Polish	A737	Athlete	M	NA	Caucasian	Running (400m)	Sprint/power	International	AG
Polish	A738	Athlete	W	NA	Caucasian	Pole vault	Sprint/power	International	AG
Polish	A739	Athlete	M	NA	Caucasian	Running (100m)	Sprint/power	International	AG
Polish	A740	Athlete	W	NA	Caucasian	Running (400m)	Sprint/power	International	AA
Polish	A741	Athlete	M	NA	Caucasian	Running (400m)	Sprint/power	International	AA
Polish	A742	Athlete	M	NA	Caucasian	Running (400m)	Sprint/power	International	AA
Polish	A743	Athlete	M	NA	Caucasian	Weightlifting	Sprint/power	International	AA
Polish	A744	Athlete	W	NA	Caucasian	Powerlifting	Sprint/power	International	GG
Polish	A745	Athlete	M	NA	Caucasian	Weightlifting	Sprint/power	International	AG
Polish	A746	Athlete	M	NA	Caucasian	Powerlifting	Sprint/power	International	GG
Polish	A747	Athlete	M	NA	Caucasian	Bench press	Sprint/power	International	AG
Polish	A748	Athlete	M	NA	Caucasian	Powerlifting	Sprint/power	International	AG
Polish	A749	Athlete	M	NA	Caucasian	Powerlifting	Sprint/power	International	AA
Polish	A750	Athlete	M	NA	Caucasian	Weightlifting	Sprint/power	International	AA
Polish	A751	Athlete	M	NA	Caucasian	Weightlifting	Sprint/power	International	AG
Polish	A752	Athlete	M	NA	Caucasian	Weightlifting	Sprint/power	International	AG
Polish	A753	Athlete	M	NA	Caucasian	Weightlifting	Sprint/power	International	GG
Polish	A754	Athlete	M	NA	Caucasian	Weightlifting	Sprint/power	International	AA
Polish	A755	Athlete	W	NA	Caucasian	Weightlifting	Sprint/power	International	AA
Polish	A756	Athlete	W	NA	Caucasian	Weightlifting	Sprint/power	International	AA
Polish	A757	Athlete	M	NA	Caucasian	Weightlifting	Sprint/power	International	GG
Polish	A758	Athlete	W	NA	Caucasian	Running (400m)	Sprint/power	International	AG
Polish	A759	Athlete	M	NA	Caucasian	Weightlifting	Sprint/power	International	AG
Polish	A760	Athlete	W	NA	Caucasian	High jump	Sprint/power	International	AG
Polish	A761	Athlete	M	NA	Caucasian	Running (400m)	Sprint/power	International	AG
Polish	A762	Athlete	W	NA	Caucasian	Archery	Sprint/power	International	AG
Polish	A763	Athlete	W	NA	Caucasian	Skating	Sprint/power	International	AG
Polish	A764	Athlete	W	NA	Caucasian	Javelin throw	Sprint/power	International	AA
Polish	A765	Athlete	W	NA	Caucasian	Archery	Sprint/power	International	AA
Polish	A766	Athlete	M	NA	Caucasian	Weightlifting	Sprint/power	International	AA
Polish	A767	Athlete	M	NA	Caucasian	Running (400m)	Sprint/power	International	AG
Polish	A768	Athlete	M	NA	Caucasian	Running (400m)	Sprint/power	International	AA
Polish	A769	Athlete	M	NA	Caucasian	Running (400m)	Sprint/power	International	AA
Polish	A770	Athlete	M	NA	Caucasian	Running (400m)	Sprint/power	International	AA
Polish	A771	Athlete	M	NA	Caucasian	Running (400m)	Sprint/power	International	AA
Polish	A772	Athlete	M	NA	Caucasian	Wrestling	Sprint/power	International	AG
Polish	A773	Athlete	W	NA	Caucasian	Running (100m)	Sprint/power	International	AG
Polish	A774	Athlete	M	NA	Caucasian	Running (100m)	Sprint/power	International	AA
Polish	A775	Athlete	W	NA	Caucasian	Running (400m)	Sprint/power	International	AA
Polish	A776	Athlete	W	NA	Caucasian	Shot put	Sprint/power	International	AG
Polish	A777	Athlete	M	NA	Caucasian	Running (200m)	Sprint/power	International	AA
Polish	A778	Athlete	M	NA	Caucasian	Running (100m)	Sprint/power	International	AG
Polish	A779	Athlete	M	NA	Caucasian	Shot put	Sprint/power	International	AG
Polish	A780	Athlete	M	NA	Caucasian	Long jump	Sprint/power	International	AA
Polish	A781	Athlete	W	NA	Caucasian	Running (400m)	Sprint/power	International	AA
Polish	A782	Athlete	M	NA	Caucasian	Running (100m)	Sprint/power	International	AA
Polish	A783	Athlete	M	NA	Caucasian	Shot put	Sprint/power	International	AA
Polish	A784	Athlete	M	NA	Caucasian	Powerlifting	Sprint/power	International	AG
Polish	A785	Athlete	M	NA	Caucasian	Bench press	Sprint/power	International	AG
Polish	A786	Athlete	M	NA	Caucasian	Bench press	Sprint/power	International	AG
Polish	A787	Athlete	M	NA	Caucasian	Bench press	Sprint/power	International	AA
Polish	A788	Athlete	W	NA	Caucasian	Powerlifting	Sprint/power	International	AG
Polish	A789	Athlete	M	NA	Caucasian	Powerlifting	Sprint/power	International	AA
Polish	A790	Athlete	M	NA	Caucasian	Bench press	Sprint/power	International	AA
Polish	A791	Athlete	M	NA	Caucasian	Powerlifting	Sprint/power	International	AG
Polish	A792	Athlete	M	NA	Caucasian	Running (200m)	Sprint/power	International	AG
Polish	A793	Athlete	M	NA	Caucasian	Powerlifting	Sprint/power	International	AA
Polish	A794	Athlete	M	NA	Caucasian	Powerlifting	Sprint/power	International	AG
Polish	A795	Athlete	M	NA	Caucasian	Powerlifting	Sprint/power	International	AG
Polish	A796	Athlete	W	NA	Caucasian	Powerlifting	Sprint/power	International	AG
Polish	A797	Athlete	W	NA	Caucasian	Powerlifting	Sprint/power	International	AG
Polish	A798	Athlete	M	NA	Caucasian	Weightlifting	Sprint/power	International	AA
Polish	A799	Athlete	M	NA	Caucasian	Weightlifting	Sprint/power	International	AA
Polish	A800	Athlete	M	NA	Caucasian	Weightlifting	Sprint/power	International	AA
Polish	A801	Athlete	M	NA	Caucasian	Weightlifting	Sprint/power	International	AA
Polish	A802	Athlete	W	NA	Caucasian	Weightlifting	Sprint/power	International	AG
Polish	A803	Athlete	W	NA	Caucasian	Weightlifting	Sprint/power	International	AA
Polish	A804	Athlete	M	NA	Caucasian	Weightlifting	Sprint/power	International	GG
Polish	A805	Athlete	M	NA	Caucasian	Running (400m)	Sprint/power	International	AA
Polish	A806	Athlete	M	NA	Caucasian	Running (400m)	Sprint/power	International	AA
Polish	A807	Athlete	M	NA	Caucasian	Pole vault	Sprint/power	International	AA
Polish	A808	Athlete	M	NA	Caucasian	Pole vault	Sprint/power	International	AG
Polish	A809	Athlete	M	NA	Caucasian	Sky jumping	Sprint/power	International	AA
Polish	A810	Athlete	M	NA	Caucasian	Wrestling	Mixed	International	AG
Polish	A811	Athlete	M	NA	Caucasian	Pentathlon	Mixed	International	AG
Polish	A812	Athlete	M	NA	Caucasian	Fencing	Mixed	International	AG
Polish	A813	Athlete	M	NA	Caucasian	Fencing	Mixed	International	AA
Polish	A814	Athlete	M	NA	Caucasian	Soccer (midfielder)	Mixed	International	AG
Polish	A815	Athlete	M	NA	Caucasian	Soccer (defender)	Sprint/power	International	AA
Polish	A816	Athlete	M	NA	Caucasian	Boxing	Mixed	International	AG
Polish	A817	Athlete	M	NA	Caucasian	Boxing	Mixed	International	AG
Polish	A818	Athlete	M	NA	Caucasian	Fencing	Mixed	International	AG
Polish	A819	Athlete	M	NA	Caucasian	Judo	Mixed	International	AA
Polish	A820	Athlete	M	NA	Caucasian	Pentathlon	Mixed	International	AG
Polish	A821	Athlete	M	NA	Caucasian	Wrestling	Mixed	International	AA
Polish	A822	Athlete	W	NA	Caucasian	Pentathlon	Mixed	International	AA
Polish	A823	Athlete	M	NA	Caucasian	Wrestling	Mixed	International	AA
Polish	A824	Athlete	M	NA	Caucasian	Boxing	Mixed	International	AG
Polish	A825	Athlete	M	NA	Caucasian	Boxing	Mixed	International	AA
Polish	A826	Athlete	M	NA	Caucasian	Soccer (midfielder)	Mixed	International	AG
Polish	A827	Athlete	M	NA	Caucasian	Karate	Mixed	International	AA
Polish	A828	Athlete	W	NA	Caucasian	Gymnastics	Sprint/power	International	AG
Polish	A829	Athlete	M	NA	Caucasian	Judo	Mixed	International	AA
Polish	A830	Athlete	M	NA	Caucasian	Judo	Mixed	International	AA
Polish	A831	Athlete	M	NA	Caucasian	Judo	Mixed	International	AG
Polish	A832	Athlete	M	NA	Caucasian	Judo	Mixed	International	AA
Polish	A833	Athlete	W	NA	Caucasian	Judo	Mixed	International	AA
Polish	A834	Athlete	M	NA	Caucasian	Judo	Mixed	International	AA
Polish	A835	Athlete	M	NA	Caucasian	Judo	Mixed	International	AA
Polish	A836	Athlete	W	NA	Caucasian	Fencing	Mixed	International	AA
Polish	A837	Athlete	M	NA	Caucasian	Wrestling	Mixed	International	AG
Polish	A838	Athlete	M	NA	Caucasian	Wrestling	Mixed	International	AG
Polish	A839	Athlete	M	NA	Caucasian	Wrestling	Mixed	International	AA
Polish	A840	Athlete	M	NA	Caucasian	Wrestling	Mixed	International	AA
Polish	A841	Athlete	M	NA	Caucasian	Wrestling	Mixed	International	AG
Polish	A842	Athlete	M	NA	Caucasian	Wrestling	Mixed	International	AA
Polish	A843	Athlete	W	NA	Caucasian	Wrestling	Mixed	International	AA
Polish	A844	Athlete	W	NA	Caucasian	Wrestling	Mixed	International	AG
Polish	A845	Athlete	W	NA	Caucasian	Wrestling	Mixed	International	AA
Polish	A846	Athlete	W	NA	Caucasian	Wrestling	Mixed	International	AG
Polish	A847	Athlete	W	NA	Caucasian	Wrestling	Mixed	International	AG
Polish	A848	Athlete	W	NA	Caucasian	Wrestling	Mixed	International	AG
Polish	A849	Athlete	W	NA	Caucasian	Wrestling	Mixed	International	AG
Polish	A850	Athlete	M	NA	Caucasian	Boxing	Mixed	International	AA
Polish	A851	Athlete	M	NA	Caucasian	Fencing	Mixed	International	AA
Polish	A852	Athlete	M	NA	Caucasian	Boxing	Mixed	International	AA
Polish	A853	Athlete	M	NA	Caucasian	Boxing	Mixed	International	AA
Polish	A854	Athlete	M	NA	Caucasian	Boxing	Mixed	International	AA
Polish	A855	Athlete	M	NA	Caucasian	Boxing	Mixed	International	AG
Polish	A856	Athlete	M	NA	Caucasian	Boxing	Mixed	International	AA
Polish	A857	Athlete	M	NA	Caucasian	Fencing	Mixed	International	AA
Polish	A858	Athlete	M	NA	Caucasian	Wrestling	Mixed	International	AG
Polish	A859	Athlete	M	NA	Caucasian	Cycling (1000m)	Sprint/power	International	AA
Polish	A860	Athlete	M	NA	Caucasian	Wrestling	Mixed	International	AA
Polish	A861	Athlete	M	NA	Caucasian	Fencing	Mixed	International	AG
Polish	A862	Athlete	M	NA	Caucasian	Handball	Mixed	International	AG
Polish	A863	Athlete	M	NA	Caucasian	Boxing	Mixed	International	AA
Polish	A864	Athlete	M	NA	Caucasian	Boxing	Mixed	International	AG
Polish	A865	Athlete	M	NA	Caucasian	Handball	Mixed	International	AA
Polish	A866	Athlete	M	NA	Caucasian	Handball	Mixed	International	AA
Polish	A867	Athlete	M	NA	Caucasian	Handball	Mixed	International	AA
Polish	A868	Athlete	M	NA	Caucasian	Fencing	Mixed	International	AA
Polish	A869	Athlete	M	NA	Caucasian	Boxing	Mixed	International	AA
Polish	A870	Athlete	M	NA	Caucasian	Fencing	Mixed	International	AA
Polish	A871	Athlete	M	NA	Caucasian	Boxing	Mixed	International	AA
Polish	A872	Athlete	M	NA	Caucasian	Judo	Mixed	International	AG
Polish	A873	Athlete	M	NA	Caucasian	Boxing	Mixed	International	AA
Polish	A874	Athlete	M	NA	Caucasian	Handball	Mixed	International	AG
Polish	A875	Athlete	M	NA	Caucasian	Fencing	Mixed	International	AA
Polish	A876	Athlete	M	NA	Caucasian	Handball	Mixed	International	AA
Polish	A877	Athlete	M	NA	Caucasian	Boxing	Mixed	International	AG
Polish	A878	Athlete	M	NA	Caucasian	Boxing	Mixed	International	AA
Polish	A879	Athlete	M	NA	Caucasian	Fencing	Mixed	International	AG
Polish	A880	Athlete	M	NA	Caucasian	Fencing	Mixed	International	AG
Polish	A881	Athlete	M	NA	Caucasian	Wrestling	Mixed	International	AA
Polish	A882	Athlete	W	NA	Caucasian	Volleyball	Mixed	International	AA
Polish	A883	Athlete	W	NA	Caucasian	Volleyball	Mixed	International	AG
Polish	A884	Athlete	W	NA	Caucasian	Volleyball	Mixed	International
Polish	A885	Athlete	W	NA	Caucasian	Fencing	Mixed	International	AG
Polish	A886	Athlete	M	NA	Caucasian	Wrestling	Mixed	International	AA
Polish	A887	Athlete	M	NA	Caucasian	Wrestling	Mixed	International	AG
Polish	A888	Athlete	M	NA	Caucasian	Boxing	Mixed	International	AG
Polish	A889	Athlete	W	NA	Caucasian	Volleyball	Mixed	International	AG
Polish	A890	Athlete	M	NA	Caucasian	Ice hockey	Mixed	International	AA
Polish	A891	Athlete	M	NA	Caucasian	Ice hockey	Mixed	International	AA
Polish	A892	Athlete	M	NA	Caucasian	Ice hockey	Mixed	International	AA
Polish	A893	Athlete	M	NA	Caucasian	Ice hockey	Mixed	International	AG
Polish	A894	Athlete	M	NA	Caucasian	Ice hockey	Mixed	International	AA
Polish	A895	Athlete	M	NA	Caucasian	Ice hockey	Mixed	International	AG
Polish	A896	Athlete	M	NA	Caucasian	Ice hockey	Mixed	International	AA
Polish	A897	Athlete	M	NA	Caucasian	Ice hockey	Mixed	International	AA
Polish	A898	Athlete	M	NA	Caucasian	Ice hockey	Mixed	International	AG
Polish	A899	Athlete	M	NA	Caucasian	Ice hockey	Mixed	International	AA
Polish	A900	Athlete	M	NA	Caucasian	Ice hockey	Mixed	International	AG
Polish	A901	Athlete	M	NA	Caucasian	Ice hockey	Mixed	International	AA
Polish	A902	Athlete	M	NA	Caucasian	Ice hockey	Mixed	International	AA
Polish	A903	Athlete	M	NA	Caucasian	Ice hockey	Mixed	International	AG
Polish	A904	Athlete	M	NA	Caucasian	Ice hockey	Mixed	International	AA
Polish	A905	Athlete	M	NA	Caucasian	Ice hockey	Mixed	International	AA
Polish	A906	Athlete	M	NA	Caucasian	Ice hockey	Mixed	International	AA
Polish	A907	Athlete	M	NA	Caucasian	Ice hockey	Mixed	International	AA
Polish	A908	Athlete	M	NA	Caucasian	Ice hockey	Mixed	International	AG
Polish	A909	Athlete	M	NA	Caucasian	Ice hockey	Mixed	International	AA
Polish	A910	Athlete	M	NA	Caucasian	Ice hockey	Mixed	International	AA
Polish	A911	Athlete	M	NA	Caucasian	Ice hockey	Mixed	International	AG
Polish	A912	Athlete	M	NA	Caucasian	Ice hockey	Mixed	International	AA
Polish	A913	Athlete	M	NA	Caucasian	Ice hockey	Mixed	International	AA
Polish	A914	Athlete	M	NA	Caucasian	Ice hockey	Mixed	International	AA
Polish	A915	Athlete	M	NA	Caucasian	Judo	Mixed	International	GG
Polish	A916	Athlete	M	NA	Caucasian	Judo	Mixed	International	AA
Polish	A917	Athlete	M	NA	Caucasian	Judo	Mixed	International	AA
Polish	A918	Athlete	W	NA	Caucasian	Handball	Mixed	International	AA
Polish	A919	Athlete	W	NA	Caucasian	Handball	Mixed	International	AA
Polish	A920	Athlete	W	NA	Caucasian	Handball	Mixed	International	AA
Polish	A921	Athlete	W	NA	Caucasian	Handball	Mixed	International	AG
Polish	A922	Athlete	W	NA	Caucasian	Handball	Mixed	International	AA
Polish	A923	Athlete	W	NA	Caucasian	Handball	Mixed	International	AA
Polish	A924	Athlete	W	NA	Caucasian	Handball	Mixed	International	AA
Polish	A925	Athlete	W	NA	Caucasian	Handball	Mixed	International	AG
Polish	A926	Athlete	W	NA	Caucasian	Handball	Mixed	International	AA
Polish	A927	Athlete	W	NA	Caucasian	Handball	Mixed	International	AA
Polish	A928	Athlete	W	NA	Caucasian	Handball	Mixed	International	AG
Polish	A929	Athlete	W	NA	Caucasian	Handball	Mixed	International	AA
Polish	A930	Athlete	W	NA	Caucasian	Handball	Mixed	International	AA
Polish	A931	Athlete	W	NA	Caucasian	Handball	Mixed	International	AA
Polish	A932	Athlete	W	NA	Caucasian	Handball	Mixed	International	AA
Polish	A933	Athlete	M	NA	Caucasian	Wrestling	Mixed	International	AA
Polish	A934	Athlete	M	NA	Caucasian	Wrestling	Mixed	International	AA
Polish	A935	Athlete	M	NA	Caucasian	Wrestling	Mixed	International	AA
Polish	A936	Athlete	M	NA	Caucasian	Wrestling	Mixed	International	AA
Polish	A937	Athlete	M	NA	Caucasian	Wrestling	Mixed	International	AG
Polish	A938	Athlete	M	NA	Caucasian	Wrestling	Mixed	International	AG
Polish	A939	Athlete	M	NA	Caucasian	Wrestling	Mixed	International	AA
Polish	A940	Athlete	M	NA	Caucasian	Wrestling	Mixed	International	AA
Polish	A941	Athlete	M	NA	Caucasian	Wrestling	Mixed	International	AA
Polish	A942	Athlete	M	NA	Caucasian	Wrestling	Mixed	International	AG
Polish	A943	Athlete	M	NA	Caucasian	Wrestling	Mixed	International	AG
Polish	A944	Athlete	W	NA	Caucasian	Wrestling	Mixed	International	AA
Polish	A945	Athlete	W	NA	Caucasian	Wrestling	Mixed	International	AA
Polish	A946	Athlete	W	NA	Caucasian	Wrestling	Mixed	International	GG
Polish	A947	Athlete	W	NA	Caucasian	Wrestling	Mixed	International	AG
Polish	A948	Athlete	W	NA	Caucasian	Wrestling	Mixed	International	AA
Polish	A949	Athlete	W	NA	Caucasian	Wrestling	Mixed	International	GG
Russian	C842	Control	M	NA	Caucasian	NA	NA	NA	AG
Russian	C843	Control	M	NA	Caucasian	NA	NA	NA	AG
Russian	C844	Control	M	NA	Caucasian	NA	NA	NA	AA
Russian	C845	Control	M	NA	Caucasian	NA	NA	NA	AG
Russian	C846	Control	M	NA	Caucasian	NA	NA	NA	AA
Russian	C847	Control	M	NA	Caucasian	NA	NA	NA	AG
Russian	C848	Control	W	NA	Caucasian	NA	NA	NA	AA
Russian	C849	Control	M	NA	Caucasian	NA	NA	NA	AA
Russian	C850	Control	M	NA	Caucasian	NA	NA	NA	AG
Russian	C851	Control	M	NA	Caucasian	NA	NA	NA	GG
Russian	C852	Control	M	NA	Caucasian	NA	NA	NA	AA
Russian	C853	Control	W	NA	Caucasian	NA	NA	NA	AA
Russian	C854	Control	M	NA	Caucasian	NA	NA	NA	AG
Russian	C855	Control	M	NA	Caucasian	NA	NA	NA	AA
Russian	C856	Control	W	NA	Caucasian	NA	NA	NA	AA
Russian	C857	Control	W	NA	Caucasian	NA	NA	NA	AG
Russian	C858	Control	W	NA	Caucasian	NA	NA	NA	AG
Russian	C859	Control	W	NA	Caucasian	NA	NA	NA	AG
Russian	C860	Control	W	NA	Caucasian	NA	NA	NA	AA
Russian	C861	Control	M	NA	Caucasian	NA	NA	NA	AG
Russian	C862	Control	M	NA	Caucasian	NA	NA	NA	AG
Russian	C863	Control	M	NA	Caucasian	NA	NA	NA	AA
Russian	C864	Control	M	NA	Caucasian	NA	NA	NA	AA
Russian	C865	Control	M	NA	Caucasian	NA	NA	NA	AG
Russian	C866	Control	M	NA	Caucasian	NA	NA	NA	GG
Russian	C867	Control	W	NA	Caucasian	NA	NA	NA	AA
Russian	C868	Control	W	NA	Caucasian	NA	NA	NA	GG
Russian	C869	Control	W	NA	Caucasian	NA	NA	NA	AA
Russian	C870	Control	W	NA	Caucasian	NA	NA	NA	AG
Russian	C871	Control	W	NA	Caucasian	NA	NA	NA	AA
Russian	C872	Control	W	NA	Caucasian	NA	NA	NA	AG
Russian	C873	Control	W	NA	Caucasian	NA	NA	NA	GG
Russian	C874	Control	M	NA	Caucasian	NA	NA	NA	AA
Russian	C875	Control	M	NA	Caucasian	NA	NA	NA	AA
Russian	C876	Control	W	NA	Caucasian	NA	NA	NA	AG
Russian	C877	Control	W	NA	Caucasian	NA	NA	NA	AA
Russian	C878	Control	W	NA	Caucasian	NA	NA	NA	AA
Russian	C879	Control	W	NA	Caucasian	NA	NA	NA	GG
Russian	C880	Control	W	NA	Caucasian	NA	NA	NA	GG
Russian	C881	Control	W	NA	Caucasian	NA	NA	NA	GG
Russian	C882	Control	M	NA	Caucasian	NA	NA	NA	AA
Russian	C883	Control	W	NA	Caucasian	NA	NA	NA	AA
Russian	C884	Control	W	NA	Caucasian	NA	NA	NA	AA
Russian	C885	Control	W	NA	Caucasian	NA	NA	NA	AG
Russian	C886	Control	W	NA	Caucasian	NA	NA	NA	AG
Russian	C887	Control	W	NA	Caucasian	NA	NA	NA	AA
Russian	C888	Control	W	NA	Caucasian	NA	NA	NA	AG
Russian	C889	Control	W	NA	Caucasian	NA	NA	NA	AG
Russian	C890	Control	W	NA	Caucasian	NA	NA	NA	AA
Russian	C891	Control	M	NA	Caucasian	NA	NA	NA	AG
Russian	C892	Control	W	NA	Caucasian	NA	NA	NA	AG
Russian	C893	Control	M	NA	Caucasian	NA	NA	NA	AA
Russian	C894	Control	M	NA	Caucasian	NA	NA	NA	AA
Russian	C895	Control	M	NA	Caucasian	NA	NA	NA	AA
Russian	C896	Control	M	NA	Caucasian	NA	NA	NA	AA
Russian	C897	Control	M	NA	Caucasian	NA	NA	NA	AG
Russian	C898	Control	M	NA	Caucasian	NA	NA	NA	AG
Russian	C899	Control	M	NA	Caucasian	NA	NA	NA	AG
Russian	C900	Control	M	NA	Caucasian	NA	NA	NA	AG
Russian	C901	Control	M	NA	Caucasian	NA	NA	NA	GG
Russian	C902	Control	M	NA	Caucasian	NA	NA	NA	AA
Russian	C903	Control	M	NA	Caucasian	NA	NA	NA	AG
Russian	C904	Control	M	NA	Caucasian	NA	NA	NA	AA
Russian	C905	Control	M	NA	Caucasian	NA	NA	NA	AA
Russian	C906	Control	M	NA	Caucasian	NA	NA	NA	AA
Russian	C907	Control	M	NA	Caucasian	NA	NA	NA	AG
Russian	C908	Control	M	NA	Caucasian	NA	NA	NA	AA
Russian	C909	Control	M	NA	Caucasian	NA	NA	NA	GG
Russian	C910	Control	M	NA	Caucasian	NA	NA	NA	AA
Russian	C911	Control	M	NA	Caucasian	NA	NA	NA	AA
Russian	C912	Control	M	NA	Caucasian	NA	NA	NA	AA
Russian	C913	Control	M	NA	Caucasian	NA	NA	NA	AG
Russian	C914	Control	M	NA	Caucasian	NA	NA	NA	AA
Russian	C915	Control	M	NA	Caucasian	NA	NA	NA	AG
Russian	C916	Control	M	NA	Caucasian	NA	NA	NA	AG
Russian	C917	Control	W	NA	Caucasian	NA	NA	NA	AA
Russian	C918	Control	W	NA	Caucasian	NA	NA	NA	AA
Russian	C919	Control	W	NA	Caucasian	NA	NA	NA	AA
Russian	C920	Control	M	NA	Caucasian	NA	NA	NA	AG
Russian	C921	Control	M	NA	Caucasian	NA	NA	NA	AG
Russian	C922	Control	M	NA	Caucasian	NA	NA	NA	AA
Russian	C923	Control	M	NA	Caucasian	NA	NA	NA	AG
Russian	C924	Control	M	NA	Caucasian	NA	NA	NA	AG
Russian	C925	Control	M	NA	Caucasian	NA	NA	NA	AA
Russian	C926	Control	M	NA	Caucasian	NA	NA	NA	AA
Russian	C927	Control	W	NA	Caucasian	NA	NA	NA	AA
Russian	C928	Control	W	NA	Caucasian	NA	NA	NA	GG
Russian	C929	Control	W	NA	Caucasian	NA	NA	NA	AG
Russian	C930	Control	W	NA	Caucasian	NA	NA	NA	GG
Russian	C931	Control	W	NA	Caucasian	NA	NA	NA	AA
Russian	C932	Control	W	NA	Caucasian	NA	NA	NA	AG
Russian	C933	Control	W	NA	Caucasian	NA	NA	NA	AG
Russian	C934	Control	W	NA	Caucasian	NA	NA	NA	AG
Russian	C935	Control	W	NA	Caucasian	NA	NA	NA	AA
Russian	C936	Control	W	NA	Caucasian	NA	NA	NA	AA
Russian	C937	Control	W	NA	Caucasian	NA	NA	NA	AA
Russian	C938	Control	W	NA	Caucasian	NA	NA	NA	AG
Russian	C939	Control	W	NA	Caucasian	NA	NA	NA	AA
Russian	C940	Control	M	NA	Caucasian	NA	NA	NA	AG
Russian	C941	Control	M	NA	Caucasian	NA	NA	NA	AA
Russian	C942	Control	W	NA	Caucasian	NA	NA	NA	AA
Russian	C943	Control	W	NA	Caucasian	NA	NA	NA	AA
Russian	C944	Control	M	NA	Caucasian	NA	NA	NA	AG
Russian	C945	Control	M	NA	Caucasian	NA	NA	NA	AG
Russian	C946	Control	M	NA	Caucasian	NA	NA	NA	AA
Russian	C947	Control	M	NA	Caucasian	NA	NA	NA	AA
Russian	C948	Control	M	NA	Caucasian	NA	NA	NA	AA
Russian	C949	Control	M	NA	Caucasian	NA	NA	NA	AA
Russian	C950	Control	M	NA	Caucasian	NA	NA	NA	AA
Russian	C951	Control	M	NA	Caucasian	NA	NA	NA	AA
Russian	C952	Control	M	NA	Caucasian	NA	NA	NA	AA
Russian	C953	Control	W	NA	Caucasian	NA	NA	NA	AG
Russian	C954	Control	M	NA	Caucasian	NA	NA	NA	AA
Russian	C955	Control	M	NA	Caucasian	NA	NA	NA	AG
Russian	C956	Control	M	NA	Caucasian	NA	NA	NA	AG
Russian	C957	Control	W	NA	Caucasian	NA	NA	NA	AG
Russian	C958	Control	W	NA	Caucasian	NA	NA	NA	AG
Russian	C959	Control	M	NA	Caucasian	NA	NA	NA	AG
Russian	C960	Control	W	NA	Caucasian	NA	NA	NA	AA
Russian	C961	Control	W	NA	Caucasian	NA	NA	NA	AG
Russian	C962	Control	M	NA	Caucasian	NA	NA	NA	AA
Russian	C963	Control	M	NA	Caucasian	NA	NA	NA	AA
Russian	C964	Control	W	NA	Caucasian	NA	NA	NA	AG
Russian	C965	Control	W	NA	Caucasian	NA	NA	NA	AG
Russian	C966	Control	W	NA	Caucasian	NA	NA	NA	AG
Russian	C967	Control	M	NA	Caucasian	NA	NA	NA	AA
Russian	C968	Control	M	NA	Caucasian	NA	NA	NA	AG
Russian	C969	Control	M	NA	Caucasian	NA	NA	NA	AG
Russian	C970	Control	W	NA	Caucasian	NA	NA	NA	AA
Russian	C971	Control	W	NA	Caucasian	NA	NA	NA	AA
Russian	C972	Control	W	NA	Caucasian	NA	NA	NA	AG
Russian	C973	Control	W	NA	Caucasian	NA	NA	NA	AG
Russian	C974	Control	W	NA	Caucasian	NA	NA	NA	AA
Russian	C975	Control	M	NA	Caucasian	NA	NA	NA	AG
Russian	C976	Control	M	NA	Caucasian	NA	NA	NA	AA
Russian	C977	Control	M	NA	Caucasian	NA	NA	NA	AG
Russian	C978	Control	M	NA	Caucasian	NA	NA	NA	AA
Russian	C979	Control	W	NA	Caucasian	NA	NA	NA	AA
Russian	C980	Control	W	NA	Caucasian	NA	NA	NA	AG
Russian	C981	Control	M	NA	Caucasian	NA	NA	NA	AA
Russian	C982	Control	M	NA	Caucasian	NA	NA	NA	AA
Russian	C983	Control	W	NA	Caucasian	NA	NA	NA	AA
Russian	C984	Control	M	NA	Caucasian	NA	NA	NA	AA
Russian	C985	Control	M	NA	Caucasian	NA	NA	NA	AG
Russian	C986	Control	W	NA	Caucasian	NA	NA	NA	GG
Russian	C987	Control	M	NA	Caucasian	NA	NA	NA	AA
Russian	C988	Control	M	NA	Caucasian	NA	NA	NA	AG
Russian	C989	Control	M	NA	Caucasian	NA	NA	NA	AG
Russian	C990	Control	M	NA	Caucasian	NA	NA	NA	AG
Russian	C991	Control	M	NA	Caucasian	NA	NA	NA	AA
Russian	C992	Control	M	NA	Caucasian	NA	NA	NA	AA
Russian	C993	Control	M	NA	Caucasian	NA	NA	NA	AA
Russian	C994	Control	W	NA	Caucasian	NA	NA	NA	GG
Russian	C995	Control	W	NA	Caucasian	NA	NA	NA	AA
Russian	C996	Control	M	NA	Caucasian	NA	NA	NA	AA
Russian	C997	Control	W	NA	Caucasian	NA	NA	NA	AA
Russian	C998	Control	M	NA	Caucasian	NA	NA	NA	AA
Russian	C999	Control	M	NA	Caucasian	NA	NA	NA	AG
Russian	C1000	Control	M	NA	Caucasian	NA	NA	NA	AG
Russian	C1001	Control	M	NA	Caucasian	NA	NA	NA	AA
Russian	C1002	Control	M	NA	Caucasian	NA	NA	NA	AA
Russian	C1003	Control	M	NA	Caucasian	NA	NA	NA	AG
Russian	C1004	Control	W	NA	Caucasian	NA	NA	NA	AG
Russian	C1005	Control	W	NA	Caucasian	NA	NA	NA	AA
Russian	C1006	Control	W	NA	Caucasian	NA	NA	NA	AA
Russian	C1007	Control	W	NA	Caucasian	NA	NA	NA	AG
Russian	C1008	Control	M	NA	Caucasian	NA	NA	NA	AA
Russian	C1009	Control	M	NA	Caucasian	NA	NA	NA	AA
Russian	C1010	Control	W	NA	Caucasian	NA	NA	NA	AG
Russian	C1011	Control	W	NA	Caucasian	NA	NA	NA	AG
Russian	C1012	Control	W	NA	Caucasian	NA	NA	NA	AA
Russian	C1013	Control	M	NA	Caucasian	NA	NA	NA	AA
Russian	C1014	Control	W	NA	Caucasian	NA	NA	NA	AA
Russian	C1015	Control	W	NA	Caucasian	NA	NA	NA	AA
Russian	C1016	Control	W	NA	Caucasian	NA	NA	NA	AA
Russian	C1017	Control	W	NA	Caucasian	NA	NA	NA	AA
Russian	C1018	Control	W	NA	Caucasian	NA	NA	NA	AG
Russian	C1019	Control	M	NA	Caucasian	NA	NA	NA	AA
Russian	C1020	Control	M	NA	Caucasian	NA	NA	NA	AA
Russian	C1021	Control	M	NA	Caucasian	NA	NA	NA	AG
Russian	C1022	Control	W	NA	Caucasian	NA	NA	NA	AA
Russian	C1023	Control	W	NA	Caucasian	NA	NA	NA	AA
Russian	C1024	Control	W	NA	Caucasian	NA	NA	NA	AA
Russian	C1025	Control	W	NA	Caucasian	NA	NA	NA	AA
Russian	C1026	Control	M	NA	Caucasian	NA	NA	NA	AG
Russian	C1027	Control	W	NA	Caucasian	NA	NA	NA	GG
Russian	C1028	Control	M	NA	Caucasian	NA	NA	NA	AA
Russian	C1029	Control	W	NA	Caucasian	NA	NA	NA	AG
Russian	C1030	Control	W	NA	Caucasian	NA	NA	NA	AA
Russian	C1031	Control	W	NA	Caucasian	NA	NA	NA	AA
Russian	C1032	Control	W	NA	Caucasian	NA	NA	NA	GG
Russian	C1033	Control	W	NA	Caucasian	NA	NA	NA	AA
Russian	C1034	Control	W	NA	Caucasian	NA	NA	NA	AA
Russian	C1035	Control	M	NA	Caucasian	NA	NA	NA	AA
Russian	C1036	Control	W	NA	Caucasian	NA	NA	NA	AG
Russian	C1037	Control	W	NA	Caucasian	NA	NA	NA	GG
Russian	C1038	Control	M	NA	Caucasian	NA	NA	NA	AG
Russian	C1039	Control	W	NA	Caucasian	NA	NA	NA	AG
Russian	C1040	Control	M	NA	Caucasian	NA	NA	NA	GG
Russian	C1041	Control	M	NA	Caucasian	NA	NA	NA	AA
Russian	C1042	Control	W	NA	Caucasian	NA	NA	NA	AG
Russian	C1043	Control	M	NA	Caucasian	NA	NA	NA	AG
Russian	C1044	Control	M	NA	Caucasian	NA	NA	NA	AA
Russian	C1045	Control	W	NA	Caucasian	NA	NA	NA	AA
Russian	C1046	Control	M	NA	Caucasian	NA	NA	NA	AA
Russian	C1047	Control	W	NA	Caucasian	NA	NA	NA	AG
Russian	C1048	Control	M	NA	Caucasian	NA	NA	NA	AG
Russian	C1049	Control	M	NA	Caucasian	NA	NA	NA	AA
Russian	C1050	Control	W	NA	Caucasian	NA	NA	NA	AG
[truncated: 762 more rows]
